# Supplementary material for: Global patterns of parasite sharing among freshwater turtles
Source: Parasitol Res. 2026 Jun 2;125(1):70. doi: 10.1007/s00436-026-08702-5 (PMC13260133; doi:10.1007/s00436-026-08702-5)
Supplement: Supplementary file 2 — Supplementary Material 2 (XLSX 22.5 KB) [file 436_2026_8702_MOESM2_ESM.xlsx]

## Sheet: Figure_8
Parasite Species	Number
Acanthoatractis xinguensis	1
Angusticaecum holopterum	2
Camallanus emydidius	3
Camallanus emydidus	4
Camallanus pallidipectoris	5
Camallanus seurati	6
Camallanus trispinosus	7
Dioctophyme renale	8
Falcaustra affinis	9
Falcaustra araxiana	10
Falcaustra armenica	11
Falcaustra donanensis	12
Falcaustra duyagi	13
Falcaustra greineri	14
Falcaustra japonensis	15
Falcaustra kinsellai	16
Falcaustra purvisi	17
Falcaustra roberti	18
Falcaustra siamensis	19
Falcaustra stewarti	20
Hedruris dratini	21
Hedruris orestiae	22
Hedruris pendula	23
Krefftascaris parmenteri	24
Krefftascaris sharpiloi	25
Neoechinorhynchus chrysemydis	26
Neoechinorhynchus emydis	27
Neoechinorhynchus emyditoides	28
Neoechinorhynchus pseudemydis	29
Neoechinorhynchus schmidti	30
Neoechinorhynchus stunkardi	31
Orientatractis leiperi	32
Orientatractis matosi	33
Physaloptera retusa	34
Serpinema trispinosus	35
Serpinema amazonicum	36
Serpinema cayennense	37
Serpinema kachugae	38
Serpinema magathi	39
Serpinema microcephalus	40
Serpinema monospiculatus	41
Serpinema pelliculatus	42
Spiroxys ankarafantsika	43
Spiroxys contortus	44
Spiroxys figueiredoi	45
Trichinella pseudospiralis	46
Vogtnema asymmetricum	47

## Sheet: Figure_6
Parasite Species	Number
Apaloneotrema moleri	1
Aussietrema queenslandense	2
Aussietrema spratti	3
Aussietrema tinsleyi	4
Fornixtrema elizabethae	5
Fornixtrema fentoni	6
Fornixtrema grossi	7
Fornixtrema guianense	8
Fornixtrema liewi	9
Fornixtrema palpebrae	10
Fornixtrema scorpioides	11
Glossocercus chelodinae	12
Manotrema brasiliensis	13
Manotrema fuquesi	14
Manotrema uruguayensis	15
Ophiotaenia cohospes	16
Pleurodirotrema chelodinae	17
Pleurodirotrema kreffti	18
Pleurodirotrema macleayi	19
Polystomoidella mayesi	20
Polystomoidella oblonga	21
Polystomoidella whartoni	22
Polystomoides asiaticus	23
Polystomoides austarliensis	24
Polystomoides brasiliensis	25
Polystomoides cayensis	26
Polystomoides chelodinae	27
Polystomoides coronatum	28
Polystomoides coronatus	29
Polystomoides cyclemydis	30
Polystomoides elisabethae	31
Polystomoides euzeti	32
Polystomoides exhamatum	33
Neopolystoma fentoni	34
Polystomoides godavarii	35
Polystomoides japonicus	36
Polystomoides liewi	37
Polystomoides magdalenensis	38
Polystomoides malayi	39
Polystomoides microrchis	40
Polystomoides ocellatum	41
Polystomoides ocellatus	42
Polystomoides orbiculare	43
Polystomoides oris	44
Polystomoides palpebrae	45
Polystomoides pauli	46
Polystomoides platynotae	47
Polystomoides renschi	48
Polystomoides rohdei	49
Polystomoides santamariensis	50
Polystomoides scriptanus	51
Polystomoides siebenrockiellae	52
Polystomoides simhai	53
Polystomoides soredensis	54
Polystomoides spratii	55
Polystomoides terrapenis	56
Polystomoides tunisiensis	57
Testudotaenia testudo	58
Uropolystomoides australiensis	59
Uropolystomoides bourgati	60
Uropolystomoides chabaudi	61
Uropolystomoides malayi	62
Uropolystomoides scottae	63
Uropolystomoides siebenrockiellae	64
Uteropolystomoides multifalx	65

## Sheet: Figure_5
Parasite Species	Number
Allassostomoides parvus	1
Aptorchis aequalis	2
Aptorchis anfracticirrus	3
Aptorchis elegans	4
Aptorchis glandularis	5
Aptorchis kuchlingi	6
Aptorchis megacetabulus	7
Aptorchis megapharynx	8
Aptorchis pearsoni	9
Aspidogaster conchicola	10
Aspidogaster limacoides	11
Astiotrema cyclemysi	12
Astiotrema odhneri	13
Astiotrema reniferum	14
Auriculotrema lechneri	15
Auridistomum chelydrae	16
Aussietrema cribbi	17
Aussietrema queenslandense	18
Baracktrema obamai	19
Buckarootrema goodmani	20
Buckarootrema minutum	21
Caimanicola brauni	22
Cardiotrema roparensis	23
Cephalogonimus parvus	24
Cephalogonimus vesicaudus	25
Choanocotyle elegans	26
Choanocotyle hobbsi	27
Choanocotyle juesuei	28
Choanocotyle nematoides	29
Choanocotyle platti	30
Coeuritrema lyssimus	31
Coeuritrema platti	32
Coeuritrema rugatum	33
Coeuritrema rugatus	34
Cotylaspis cokeri	35
Cotylaspis coreensis	36
Cotylaspis insignis	37
Cotylaspis lenoiri	38
Cotylaspis malayensis	39
Cotylaspis nigeriensis	40
Cotylaspis parasinensis	41
Cotylaspis sinensis	42
Cotylaspis stunkardi	43
Diaschistorchis multitesticularis	44
Dictyangium chelydrae	45
Doodytrema carettochelydis	46
Elseyatrema microacetabulare	47
Enterohaematotrema palaeorticum	48
Hapalorhynchus albertoi	49
Hapalorhynchus beadlei	50
Hapalorhynchus brooksi	51
Hapalorhynchus conecuhensis	52
Hapalorhynchus foliorchis	53
Hapalorhynchus gracilis	54
Hapalorhynchus indicus	55
Hapalorhynchus macrotesticularis	56
Hapalorhynchus mica	57
Hapalorhynchus odhnerensis	58
Hapalorhynchus oschmarini	59
Hapalorhynchus reelfooti	60
Hapalorhynchus rugatus	61
Hapalorhynchus sheilae	62
Hapalorhynchus stunkardi	63
Hapalorhynchus sutlejensis	64
Hapalorhynchus tchalimi	65
Haplorchis popelkae	66
Helicotrema asymmetricum	67
Helicotrema spirale	68
Heronimus chelydrae	69
Heronimus mollis	70
Herpetodiplostomum argentinense	71
Herpetodiplostomum breve	72
Herpetodiplostomum delilei	73
Herpetodiplostomum duboisi	74
Herpetodiplostomum testudinis	75
Kaurma orientalis	76
Liolope dollfusi	77
Lissemysia bipini	78
Lissemysia hepatica	79
Lissemysia indica	80
Lissemysia jagatai	81
Lissemysia macrorchis	82
Lissemysia mehrai	83
Lobatodiscus australiensis	84
Lophotaspis interiora	85
Lophotaspis orientalis	86
Multicotyle purvisi	87
Nematophila argentinum	88
Nematophila grandis	89
Nematophila venezuelensis	90
Neodeuterobaris pritchardae	91
Neopronocephalus orientalis	92
Neopronocephalus triangularis	93
Neosychnocotyle maggiae	94
Notopronocephalus peekayi	95
Ocadiatrema taiwanense	96
Octangioides tlacotalpensis	97
Paradeuterobaris victoriae	98
Paraharmotrema karinganiense	99
Parapleurogonius brevicecum	100
Pitiutrema revelae	101
Plagiorchis mutantionis	102
Platt ocadiae	103
Platt odhnerensis	104
Platt oschmarini	105
Platt sinuosus	106
Platt snyderi	107
Platt sutlejensis	108
Platt tkachi	109
Platt yoshidai	110
Pleurogonius malaclemys	111
Pneumoatractis gibbonsae	112
Pretestis laticaecum	113
Prionosomoides phrynopsis	114
Prionosomoides scalaris	115
Protenes angustus	116
Pseudocleptodiscus margaritae	117
Pseudonematophila ovalis	118
Renigonius cuorensis	119
Spirhapalum elongatum	120
Spirhapalum polesianum	121
Spirhapalum siamensis	122
Spirorchis paraminutus	123
Spirorchis artericola	124
Spirorchis blandingi	125
Spirorchis collinsi	126
Spirorchis elegans	127
Spirorchis haematobius	128
Spirorchis innominatus	129
Spirorchis picta	130
Spirorchis scripta	131
Spirorchis testiplexus	132
Stunkardia dilymphosa	133
Stunkardia minuta	134
Sychnocotyle kholo	135
Telorchis achavali	136
Telorchis assula	137
Telorchis attenuatus	138
Telorchis bifurcus	139
Telorchis birabeni	140
Telorchis clemmydis	141
Telorchis corti	142
Telorchis cyclemidis	143
Telorchis devincenzii	144
Telorchis dhongokii	145
Telorchis diaphanus	146
Telorchis diminutus	147
Telorchis dubius	148
Telorchis gabesensis	149
Telorchis geoclemmydis	150
Telorchis hagmanni	151
Telorchis konoi	152
Telorchis medius	153
Telorchis parvus	154
Telorchis pellucidus	155
Telorchis platensis	156
Telorchis productus	157
Telorchis singularis	158
Telorchis solivagus	159
Telorchis stossichi	160
Telorchis stunkard	161
Thrinascotrema brisbanicum	162
Timoniella ostrowskiae	163
Unicaecum dissimilis	164
Unicaecum ruszkowskii	165
Uterotrema australispinosa	166
Uterotrema burnsi	167
Uterotrema kreffti	168
Vasotrema amydae	169
Vasotrema attenuantum	170
Vasotrema brevitestis	171
Vasotrema longitestis	172
Vasotrema rileyae	173
Vasotrema robustum	174

## Sheet: Figure_7
Parasite Species	Number
Alexandrium fundyense	1
Aphanomyces sinensis	2
Cryptosporidium parvum	3
Eimeria arnyi	4
Eimeria carri	5
Eimeria chelydrae	6
Eimeria chrysemydis	7
Eimeria delagei	8
Eimeria dericksoni	9
Eimeria emydis	10
Eimeria gallaeciaensis	11
Eimeria graptemydos	12
Eimeria grayi	13
Eimeria innominata	14
Eimeria irregularis	15
Eimeria juniataensis	16
Eimeria koormae	17
Eimeria legeri	18
Eimeria lutotestudinis	19
Eimeria marginata	20
Eimeria mascoutini	21
Eimeria megalostiedai	22
Eimeria mitraria	23
Eimeria pseudemydis	24
Eimeria pseudogeographica	25
Eimeria scripatae	26
Eimeria stylosa	27
Eimeria tetradacrutata	28
Eimeria trachemydis	29
Eimeria triangularis	30
Eimeria trionyxae	31
Entamoeba invadens	32
Haemogregarina araguaiensis	33
Haemogregarina balis	34
Haemogregarina bongaonensis	35
Haemogregarina botuliformis	36
Haemogregarina brasiliana	37
Haemogregarina chinemydis	38
Haemogregarina choudhuryi	39
Haemogregarina clelandi	40
Haemogregarina cuorae	41
Haemogregarina embaubali	42
Haemogregarina emydae	43
Haemogregarina galeata	44
Haemogregarina ganapaii	45
Haemogregarina gangetica	46
Haemogregarina goianensis	47
Haemogregarina hubeiensis	48
Haemogregarina karaja	49
Haemogregarina malabarica	50
Haemogregarina nicoriae	51
Haemogregarina pellegrini	52
Haemogregarina podocnemis	53
Haemogregarina rara	54
Haemogregarina rubra	55
Haemogregarina sacaliae	56
Haemogregarina sinensis	57
Haemogregarina stepanowi	58
Haemogregarina sternotheri	59
Haemogregarina sundarbanensis	60
Haemogregarina tigrina	61
Haemogregarina unifila	62
Haemogregarina vittatae	63
Haemoproteus chelodinae	64
Haemoproteus peltocephali	65
Hemolivia pulcherrima	66
Ichthyophthirius multifiliis	67
Trypanosoma chelodinae	68
Trypanosoma lissemysi	69

## Sheet: Figure_9
Parasite Species	Number
Alboglossiphonia heteroclita	1
Amblyomma dissimile	2
Amblyomma geoemydae	3
Amblyomma hydrosaurus	4
Amblyomma kappa	5
Amblyomma nuttalli	6
Amblyomma rotundatum	7
Amblyomma sabanerae	8
Amblyomma testudinarium	9
Balanus eburneus	10
Desserobdella picta	11
Dexosarcophaga cistudinis	12
Diesingia megastomum	13
Erpobdella punctata	14
Ferrissia californica	15
Haementeria brasiliensis	16
Haementeria costata	17
Helobdella adiastola	18
Helobdella europaea	19
Helobdella lineata	20
Helobdella modesta	21
Helobdella octatestisaca	22
Helobdella papillata	23
Helobdella robusta	24
Helobdella stagnalis	25
Hyalomma aegyptium	26
Ixodes ricinus	27
Levisunguis subaequalis	28
Myxidium mackiei	29
Myxidium scripta	30
Myxidium turturibus	31
Myzobdella lugubris	32
Ozobranchus jantseanus	33
Parabdella quadrioculata	34
Placobdella ali	35
Placobdella costata	36
Placobdella lamothei	37
Placobdella multilineata	38
Placobdella nabeulensis	39
Placobdella ornata	40
Placobdella papilifera	41
Placobdella parasitca	42
Placobdella ringueleti	43
Placobdelloides bancrofti	44
Placobdelloides multistriatus	45
Placobdelloides octostriata	46
Placobdelloides siamensis	47
Placobdelloides sirikanchanae	48
Placobdelloides stellapapillosa	49
Placobdelloides tridens	50
