# Supplementary material for: Global patterns of parasite sharing among freshwater turtles
Source: Parasitol Res. 2026 Jun 2;125(1):70. doi: 10.1007/s00436-026-08702-5 (PMC13260133; doi:10.1007/s00436-026-08702-5)
Supplement: Supplementary file 3 — Supplementary Material 3 (XLSX 214 KB) [file 436_2026_8702_MOESM3_ESM.xlsx]

## Sheet: Folha1
Host_family	Host_genus	Host	Code of species	Native/Non-Native	Group	Kingdom	Phylum	Class	Order	Family	Genus	Specie	Author	Year	Country	Continent	Age	Status	Origin	Symptoms
Trionychidae	Apalone	-		Native	Biota	Animalia	Platyhelminthes	Trematoda	Diplostomida	Spirorchiidae	Vasotrema	Vasotrema attenuantum	Roberts & Bullard	2017	USA	North America	Adult	Alive	Wild	Unespecified
Pelomedusidae	Pelomedusa	-		Native	Biota	Animalia	Platyhelminthes	Monogenea	Polystomatidea	Polystomatidae	Uropolystomoides	-	Verneau et al.	2023b	Nigeria	Africa	Unespecified	Unespecified	Unespecified	Unespecified
Pelomedusidae	Pelusios	-		Native	Biota	Animalia	Platyhelminthes	Trematoda	Diplostomida	Plattidae	Hapalorhynchus	Hapalorhynchus beadlei	Platt & Sharma	2012	Malaysia	Asia	Unespecified	Alive	Wild	Unespecified
Trionychidae	Trionyx	-		Unespecified	Biota	Animalia	Platyhelminthes	Trematoda	Aspidogastrida	Aspidogastridae	Cotylaspis	Cotylaspis malayensis	Alves et al.	2015	Unespecified	Unespecified	Unespecified	Unespecified	Unespecified	Unespecified
Chelidae	Acanthochelys	Acanthochelys pallidipectoris	Acanthochelys_pallidipectoris_NAT_SA	Native	Biota	Animalia	Nematoda	Chromadorea	Rhabditida	Pharyngodonidae	-	-	Palumbo et al.	2024	Argentina	South America	Adult	Both	Both	Unespecified
Chelidae	Acanthochelys	Acanthochelys pallidipectoris	Acanthochelys_pallidipectoris_NAT_SA	Native	Biota	Animalia	Nematoda	Chromadorea	Rhabditida	Pharyngodonidae	Thelandros	-	Palumbo et al.	2024	Argentina	South America	Adult	Both	Both	Unespecified
Chelidae	Acanthochelys	Acanthochelys pallidipectoris	Acanthochelys_pallidipectoris_NAT_SA	Native	Biota	Animalia	Nematoda	Chromadorea	Rhabditida	Camallanidae	Camallanus	Camallanus pallidipectoris	Palumbo et al.	2024a	Argentina	South America	Unespecified	Unespecified	Unespecified	Unespecified
Chelidae	Acanthochelys	Acanthochelys pallidipectoris	Acanthochelys_pallidipectoris_NAT_SA	Native	Biota	Animalia	Nematoda	Chromadorea	Rhabditida	Camallanidae	Camallanus	-	Palumbo et al.	2024a	Argentina	South America	Unespecified	Unespecified	Unespecified	Unespecified
Chelidae	Acanthochelys	Acanthochelys spixii	Acanthochelys_spixii_NAT_SA	Native	Biota	Animalia	Nematoda	Chromadorea	Rhabditida	Physalopteridae	Physaloptera	-	Chaviel et al.	2020	Brazil	South America	Unespecified	Alive	Wild	No
Chelidae	Acanthochelys	Acanthochelys spixii	Acanthochelys_spixii_NAT_SA	Native	Biota	Animalia	Platyhelminthes	Monogenea	Polystomatidea	Polystomatidae	Polystomoides	-	Chaviel et al.	2020	Brazil	South America	Unespecified	Alive	Wild	No
Chelidae	Acanthochelys	Acanthochelys spixii	Acanthochelys_spixii_NAT_SA	Native	Biota	Animalia	Platyhelminthes	Trematoda	Plagiorchiida	Cryptogonimidae	Caimanicola	Caimanicola brauni	Chaviel et al.	2020	Brazil	South America	Unespecified	Alive	Wild	No
Chelidae	Acanthochelys	Acanthochelys spixii	Acanthochelys_spixii_NAT_SA	Native	Biota	Animalia	Nematoda	Enoplea	Dioctophymatida	Dioctophymatidae	Dioctophyme	Dioctophyme renale	Chaviel et al.	2020	Brazil	South America	Unespecified	Alive	Wild	No
Chelidae	Acanthochelys	Acanthochelys spixii	Acanthochelys_spixii_NAT_SA	Native	Biota	Animalia	Nematoda	Chromadorea	Rhabditida	Camallanidae	Camallanus	-	Mascarenhas & Müller	2017	Brazil	South America	Unespecified	Alive	Wild	Unespecified
Chelidae	Acanthochelys	Acanthochelys spixii	Acanthochelys_spixii_NAT_SA	Native	Biota	Animalia	Nematoda	Chromadorea	Rhabditida	Camallanidae	Camallanus	-	Mascarenhas et al.	2013	Brazil	South America	Adult	Dead	Wild	Unespecified
Chelidae	Acanthochelys	Acanthochelys spixii	Acanthochelys_spixii_NAT_SA	Native	Biota	Animalia	Nematoda	Chromadorea	Rhabditida	Gnathosmatidae	Spiroxys	Spiroxys contortus	Mascarenhas et al.	2013	Brazil	South America	Adult	Dead	Wild	Unespecified
Chelidae	Acanthochelys	Acanthochelys spixii	Acanthochelys_spixii_NAT_SA	Native	Biota	Animalia	Nematoda	Chromadorea	Rhabditida	Gnathosmatidae	Spiroxys	Spiroxys contortus	Mascarenhas et al.	2016	Brazil	South America	Unespecified	Unespecified	Unespecified	Unespecified
Chelidae	Acanthochelys	Acanthochelys spixii	Acanthochelys_spixii_NAT_SA	Native	Biota	Animalia	Nematoda	Chromadorea	Rhabditida	Anisakidae	Contracaecum	-	Mascarenhas et al.	2022	Brazil	South America	Adult	Both	Wild	Unespecified
Chelidae	Acanthochelys	Acanthochelys spixii	Acanthochelys_spixii_NAT_SA	Native	Biota	Animalia	Nematoda	Chromadorea	Rhabditida	Camallanidae	Camallanus	-	Mascarenhas et al.	2022	Brazil	South America	Adult	Both	Wild	Unespecified
Chelidae	Acanthochelys	Acanthochelys spixii	Acanthochelys_spixii_NAT_SA	Native	Biota	Animalia	Nematoda	Chromadorea	Rhabditida	Physalopteridae	Physaloptera	-	Mascarenhas et al.	2022	Brazil	South America	Adult	Both	Wild	Unespecified
Chelidae	Acanthochelys	Acanthochelys spixii	Acanthochelys_spixii_NAT_SA	Native	Biota	Animalia	Platyhelminthes	Monogenea	Polystomatidea	Polystomatidae	Polystomoides	-	Mascarenhas et al.	2022	Brazil	South America	Adult	Both	Wild	Unespecified
Chelidae	Acanthochelys	Acanthochelys spixii	Acanthochelys_spixii_NAT_SA	Native	Biota	Animalia	Platyhelminthes	Trematoda	Diplostomida	Proterodiplostomidae	Herpetodiplostomum	-	Mascarenhas et al.	2022	Brazil	South America	Adult	Both	Wild	Unespecified
Chelidae	Acanthochelys	Acanthochelys spixii	Acanthochelys_spixii_NAT_SA	Native	Biota	Animalia	Platyhelminthes	Trematoda	Plagiorchiida	Cryptogonimidae	Caimanicola	Caimanicola brauni	Mascarenhas et al.	2022	Brazil	South America	Adult	Both	Wild	Unespecified
Chelidae	Acanthochelys	Acanthochelys spixii	Acanthochelys_spixii_NAT_SA	Native	Biota	Animalia	Nematoda	Enoplea	Dioctophymatida	Dioctophymatidae	Dioctophyme	Dioctophyme renale	Mascarenhas et al.	2022	Brazil	South America	Adult	Both	Wild	Unespecified
Chelidae	Acanthochelys	Acanthochelys spixii	Acanthochelys_spixii_NAT_SA	Native	Biota	Animalia	Nematoda	Chromadorea	Rhabditida	Gnathostomatoidea	Spiroxys	Spiroxys contortus	Mascarenhas et al.	2022	Brazil	South America	Adult	Both	Wild	Unespecified
Chelidae	Acanthochelys	Acanthochelys spixii	Acanthochelys_spixii_NAT_SA	Native	Biota	Animalia	Platyhelminthes	Trematoda	Plagiorchiida	Telorchiidae	Telorchis	Telorchis platensis	Mascarenhas et al.	2022	Brazil	South America	Adult	Both	Wild	Unespecified
Chelidae	Acanthochelys	Acanthochelys spixii	Acanthochelys_spixii_NAT_SA	Native	Biota	Animalia	Platyhelminthes	Trematoda	Diplostomida	Proterodiplostomidae	Herpetodiplostomum	Herpetodiplostomum sp.	Palumbo & Diaz	2018	Argentina	South America	Unespecified	Dead	Wild	Unespecified
Chelidae	Acanthochelys	Acanthochelys spixii	Acanthochelys_spixii_NAT_SA	Native	Biota	Animalia	Nematoda	Chromadorea	Rhabditida	Camallanidae	Camallanus	-	Palumbo et al.	2024a	Argentina	South America	Unespecified	Unespecified	Unespecified	Unespecified
Emydidae	Actinemys	Actinemys marmorata	Actinemys_marmorata_NAT_NA	Native	Biota	Animalia	Annelida	Clitellata	Rhynchobdellida	Glossiphoniidae	Placobdella	Placobdella parasitica	Reilly et al.	2023	USA	North America	Adult and Juvenile	Alive	Wild	Unespecified
Emydidae	Actinemys	Actinemys marmorata	Actinemys_marmorata_NAT_NA	Native	Biota	Animalia	Platyhelminthes	Trematoda	Plagiorchiida	Telorchiidae	Telorchis	Telorchis corti	Wharton	1940	USA	North America	Unespecified	Unespecified	Unespecified	Unespecified
Trionychidae	Amyda	Amyda cartilaginea	Amyda_cartilaginea_NAT_AS	Native	Biota	Animalia	Platyhelminthes	Trematoda	Diplostomida	Plattidae	Coeuritrema	Coeuritrema rugatus	Roberts et al.	2016b	Vietnam	Asia	Unespecified	Unespecified	Both	Unespecified
Trionychidae	Amyda	Amyda cartilaginea	Amyda_cartilaginea_NAT_AS	Native	Biota	Animalia	Platyhelminthes	Trematoda	Diplostomida	Plattidae	Hapalorhynchus	Hapalorhynchus rugatus	Brooks, Sullivan	1981	Malaysia	Asia	Unespecified	Unespecified	Unespecified	Unespecified
Trionychidae	Amyda	Amyda cartilaginea	Amyda_cartilaginea_NAT_AS	Native	Biota	Animalia	Platyhelminthes	Trematoda	Diplostomida	Plattidae	Coeuritrema	Coeuritrema rugatum	Platt & Sharma	2012	Malaysia	Asia	Unespecified	Alive	Wild	Unespecified
Trionychidae	Apalone	Apalone ferox	Apalone_ferox_NAT_NA	Native	Biota	Animalia	Platyhelminthes	Trematoda	Diplostomida	Spirorchiidae	Vasotrema	-	Roberts et al.	2017b	USA	North America	Unespecified	Alive	Wild	Unespecified
Trionychidae	Apalone	Apalone ferox	Apalone_ferox_NAT_NA	Native	Biota	Animalia	Platyhelminthes	Trematoda	Diplostomida	Spirorchiidae	Vasotrema	Vasotrema amydae	Roberts et al.	2017b	USA	North America	Unespecified	Alive	Wild	Unespecified
Trionychidae	Apalone	Apalone ferox	Apalone_ferox_NAT_NA	Native	Biota	Animalia	Platyhelminthes	Trematoda	Diplostomida	Spirorchiidae	Vasotrema	Vasotrema attenuantum	Roberts et al.	2017b	USA	North America	Unespecified	Alive	Wild	Unespecified
Trionychidae	Apalone	Apalone ferox	Apalone_ferox_NAT_NA	Native	Biota	Animalia	Platyhelminthes	Trematoda	Aspidogastrida	Aspidogastridae	Cotylaspis	Cotylaspis cokeri	Alves et al.	2015	USA	North America	Unespecified	Unespecified	Unespecified	Unespecified
Trionychidae	Apalone	Apalone ferox	Apalone_ferox_NAT_NA	Native	Biota	Animalia	Platyhelminthes	Trematoda	Aspidogastrida	Aspidogastridae	Cotylaspis	Cotylaspis insignis	Alves et al.	2015	USA	North America	Unespecified	Unespecified	Unespecified	Unespecified
Trionychidae	Apalone	Apalone ferox	Apalone_ferox_NAT_NA	Native	Biota	Animalia	Arthropoda	Maxilopoda	Porocephalida	Sebekidae	Levisunguis	Levisunguis subaequalis	Curran et al.	2014	USA	North America	Unespecified	Alive	Wild	No
Trionychidae	Apalone	Apalone ferox	Apalone_ferox_NAT_NA	Native	Biota	Animalia	Platyhelminthes	Monogenea	Polystomatidea	Polystomatidae	Apaloneotrema	Apaloneotrema moleri	Du Preez & Morrison	2012	USA	North America	Unespecified	Both	Wild	No
Trionychidae	Apalone	Apalone ferox	Apalone_ferox_NON_AF	Non-Native	Biota	Animalia	Platyhelminthes	Monogenea	Polystomatidea	Polystomatidae	Apaloneotrema	Apaloneotrema moleri	Du Preez & Verneau	2020	South Africa	Africa	Unespecified	Dead	Unespecified	Unespecified
Trionychidae	Apalone	Apalone ferox	Apalone_ferox_NAT_NA	Native	Biota	Animalia	Platyhelminthes	Trematoda	Diplostomida	Spirorchiidae	Vasotrema	-	Roberts & Bullard	2017	USA	North America	Adult	Alive	Wild	Unespecified
Trionychidae	Apalone	Apalone ferox	Apalone_ferox_NAT_NA	Native	Biota	Animalia	Platyhelminthes	Trematoda	Diplostomida	Spirorchiidae	Vasotrema	Vasotrema amydae	Roberts & Bullard	2017	USA	North America	Adult	Alive	Wild	Unespecified
Trionychidae	Apalone	Apalone ferox	Apalone_ferox_NAT_NA	Native	Biota	Animalia	Platyhelminthes	Trematoda	Diplostomida	Spirorchiidae	Vasotrema	Vasotrema attenuantum	Roberts & Bullard	2017	USA	North America	Adult	Alive	Wild	Unespecified
Trionychidae	Apalone	Apalone ferox	Apalone_ferox_NAT_NA	Native	Biota	Animalia	Platyhelminthes	Trematoda	Diplostomida	Spirorchiidae	Vasotrema	Vasotrema robustum	Roberts & Bullard	2017	USA	North America	Adult	Alive	Wild	Unespecified
Trionychidae	Apalone	Apalone ferox	Apalone_ferox_NAT_NA	Native	Biota	Animalia	Platyhelminthes	Monogenea	Polystomatidea	Polystomatidae	Polystomoidella	-	Verneau et al.	2023b	USA	North America	Unespecified	Unespecified	Unespecified	Unespecified
Trionychidae	Apalone	Apalone ferox	Apalone_ferox_NAT_NA	Native	Biota	Animalia	Platyhelminthes	Monogenea	Polystomatidea	Polystomatidae	Apaloneotrema	Apaloneotrema moleri	Verneau et al.	2023b	USA	North America	Unespecified	Unespecified	Unespecified	Unespecified
Trionychidae	Apalone	Apalone mutica	Apalone_mutica_NAT_NA	Native	Biota	Animalia	Platyhelminthes	Trematoda	Diplostomida	Spirorchiidae	Vasotrema	Vasotrema attenuantum	Roberts et al.	2017b	USA	North America	Unespecified	Alive	Wild	Unespecified
Trionychidae	Apalone	Apalone mutica	Apalone_mutica_NAT_NA	Native	Biota	Animalia	Platyhelminthes	Trematoda	Diplostomida	Spirorchiidae	Vasotrema	Vasotrema brevitestis	Roberts et al.	2017b	USA	North America	Unespecified	Alive	Wild	Unespecified
Trionychidae	Apalone	Apalone mutica	Apalone_mutica_NAT_NA	Native	Biota	Animalia	Platyhelminthes	Trematoda	Diplostomida	Spirorchiidae	Vasotrema	Vasotrema robustum	Roberts et al.	2017b	USA	North America	Unespecified	Alive	Wild	Unespecified
Trionychidae	Apalone	Apalone mutica	Apalone_mutica_NAT_NA	Native	Biota	Animalia	Platyhelminthes	Trematoda	Diplostomida	Spirorchiidae	Vasotrema	Vasotrema attenuatum	Brooks & Mayes	1975	USA	North America	Unespecified	Alive	Wild	Unespecified
Trionychidae	Apalone	Apalone mutica	Apalone_mutica_NAT_NA	Native	Biota	Animalia	Platyhelminthes	Trematoda	Diplostomida	Spirorchiidae	Vasotrema	Vasotrema brevitestis	Brooks & Mayes	1975	USA	North America	Unespecified	Alive	Wild	Unespecified
Trionychidae	Apalone	Apalone mutica	Apalone_mutica_NAT_NA	Native	Biota	Animalia	Platyhelminthes	Trematoda	Diplostomida	Spirorchiidae	Vasotrema	Vasotrema robustum	Brooks & Mayes	1975	USA	North America	Unespecified	Alive	Wild	Unespecified
Trionychidae	Apalone	Apalone mutica	Apalone_mutica_NAT_NA	Native	Biota	Animalia	Platyhelminthes	Trematoda	Diplostomida	Spirorchiidae	Vasotrema	Vasotrema attenuantum	Roberts & Bullard	2017	USA	North America	Adult	Alive	Wild	Unespecified
Trionychidae	Apalone	Apalone mutica	Apalone_mutica_NAT_NA	Native	Biota	Animalia	Platyhelminthes	Trematoda	Diplostomida	Spirorchiidae	Vasotrema	Vasotrema brevitestis	Roberts & Bullard	2017	USA	North America	Adult	Alive	Wild	Unespecified
Trionychidae	Apalone	Apalone mutica	Apalone_mutica_NAT_NA	Native	Biota	Animalia	Platyhelminthes	Trematoda	Diplostomida	Spirorchiidae	Vasotrema	Vasotrema robustum	Roberts & Bullard	2017	USA	North America	Adult	Alive	Wild	Unespecified
Trionychidae	Apalone	Apalone spinifera	Apalone_spinifera_NAT_NA	Native	Biota	Animalia	Platyhelminthes	Trematoda	Diplostomida	Spirorchiidae	Vasotrema	Vasotrema amydae	Roberts et al.	2017b	USA	North America	Unespecified	Alive	Wild	Unespecified
Trionychidae	Apalone	Apalone spinifera	Apalone_spinifera_NAT_NA	Native	Biota	Animalia	Platyhelminthes	Trematoda	Diplostomida	Spirorchiidae	Vasotrema	Vasotrema attenuantum	Roberts et al.	2017b	USA	North America	Unespecified	Alive	Wild	Unespecified
Trionychidae	Apalone	Apalone spinifera	Apalone_spinifera_NAT_NA	Native	Biota	Animalia	Platyhelminthes	Trematoda	Diplostomida	Spirorchiidae	Vasotrema	Vasotrema brevitestis	Roberts et al.	2017b	USA	North America	Unespecified	Alive	Wild	Unespecified
Trionychidae	Apalone	Apalone spinifera	Apalone_spinifera_NAT_NA	Native	Biota	Animalia	Platyhelminthes	Trematoda	Diplostomida	Spirorchiidae	Vasotrema	Vasotrema longitestis	Roberts et al.	2017b	USA	North America	Unespecified	Alive	Wild	Unespecified
Trionychidae	Apalone	Apalone spinifera	Apalone_spinifera_NAT_NA	Native	Biota	Animalia	Platyhelminthes	Trematoda	Diplostomida	Spirorchiidae	Vasotrema	Vasotrema robustum	Roberts et al.	2017b	USA	North America	Unespecified	Alive	Wild	Unespecified
Trionychidae	Apalone	Apalone spinifera	Apalone_spinifera_NAT_NA	Native	Biota	Animalia	Platyhelminthes	Trematoda	Plagiorchiida	Cephalogonimidae	Cephalogonimus	Cephalogonimus vesicaudus	Brooks & Mayes	1975	USA	North America	Unespecified	Alive	Wild	Unespecified
Trionychidae	Apalone	Apalone spinifera	Apalone_spinifera_NAT_NA	Native	Biota	Animalia	Platyhelminthes	Trematoda	Plagiorchiida	Telorchiidae	Telorchis	Telorchis corti	Brooks & Mayes	1975	USA	North America	Unespecified	Alive	Wild	Unespecified
Trionychidae	Apalone	Apalone spinifera	Apalone_spinifera_NAT_NA	Native	Biota	Animalia	Platyhelminthes	Cestoda	Onchoproteocephalidea	Proteocephalidae	Testudotaenia	Testudotaenia testudo	Brooks & Mayes	1975	USA	North America	Unespecified	Alive	Wild	Unespecified
Trionychidae	Apalone	Apalone spinifera	Apalone_spinifera_NAT_NA	Native	Biota	Animalia	Platyhelminthes	Trematoda	Diplostomida	Spirorchiidae	Vasotrema	Vasotrema amydae	Brooks & Mayes	1975	USA	North America	Unespecified	Alive	Wild	Unespecified
Trionychidae	Apalone	Apalone spinifera	Apalone_spinifera_NAT_NA	Native	Biota	Animalia	Platyhelminthes	Trematoda	Diplostomida	Spirorchiidae	Vasotrema	Vasotrema attenuatum	Brooks & Mayes	1975	USA	North America	Unespecified	Alive	Wild	Unespecified
Trionychidae	Apalone	Apalone spinifera	Apalone_spinifera_NAT_NA	Native	Biota	Animalia	Platyhelminthes	Trematoda	Diplostomida	Spirorchiidae	Vasotrema	Vasotrema brevitestis	Brooks & Mayes	1975	USA	North America	Unespecified	Alive	Wild	Unespecified
Trionychidae	Apalone	Apalone spinifera	Apalone_spinifera_NAT_NA	Native	Biota	Animalia	Platyhelminthes	Trematoda	Diplostomida	Spirorchiidae	Vasotrema	Vasotrema robustum	Brooks & Mayes	1975	USA	North America	Unespecified	Alive	Wild	Unespecified
Trionychidae	Apalone	Apalone spinifera	Apalone_spinifera_NAT_NA	Native	Biota	Animalia	Arthropoda	Maxilopoda	Porocephalida	Sebekidae	Levisunguis	Levisunguis subaequalis	Curran et al.	2014	USA	North America	Unespecified	Alive	Wild	No
Trionychidae	Apalone	Apalone spinifera	Apalone_spinifera_NAT_UN	Native	Biota	Animalia	Platyhelminthes	Monogenea	Polystomatidea	Polystomatidae	Polystomoides	-	Du Preez et al.	2017	Unespecified	Unespecified	Unespecified	Unespecified	Unespecified	Unespecified
Trionychidae	Apalone	Apalone spinifera	Apalone_spinifera_NAT_NA	Native	Biota	Animalia	Platyhelminthes	Monogenea	Polystomatidea	Polystomatidae	Polystomoides	-	Meyer et al.	2015	USA	North America	Unespecified	Unespecified	Unespecified	Unespecified
Trionychidae	Apalone	Apalone spinifera	Apalone_spinifera_NAT_NA	Native	Biota	Animalia	Platyhelminthes	Trematoda	Diplostomida	Spirorchiidae	Vasotrema	Vasotrema amydae	Roberts & Bullard	2017	USA	North America	Adult	Alive	Wild	Unespecified
Trionychidae	Apalone	Apalone spinifera	Apalone_spinifera_NAT_NA	Native	Biota	Animalia	Platyhelminthes	Trematoda	Diplostomida	Spirorchiidae	Vasotrema	Vasotrema attenuantum	Roberts & Bullard	2017	USA	North America	Adult	Alive	Wild	Unespecified
Trionychidae	Apalone	Apalone spinifera	Apalone_spinifera_NAT_NA	Native	Biota	Animalia	Platyhelminthes	Trematoda	Diplostomida	Spirorchiidae	Vasotrema	Vasotrema brevitestis	Roberts & Bullard	2017	USA	North America	Adult	Alive	Wild	Unespecified
Trionychidae	Apalone	Apalone spinifera	Apalone_spinifera_NAT_NA	Native	Biota	Animalia	Platyhelminthes	Trematoda	Diplostomida	Spirorchiidae	Vasotrema	Vasotrema longitestis	Roberts & Bullard	2017	USA	North America	Adult	Alive	Wild	Unespecified
Trionychidae	Apalone	Apalone spinifera	Apalone_spinifera_NAT_NA	Native	Biota	Animalia	Platyhelminthes	Trematoda	Diplostomida	Spirorchiidae	Vasotrema	Vasotrema rileyae	Roberts & Bullard	2017	USA	North America	Adult	Alive	Wild	Unespecified
Trionychidae	Apalone	Apalone spinifera	Apalone_spinifera_NAT_NA	Native	Biota	Animalia	Platyhelminthes	Trematoda	Diplostomida	Spirorchiidae	Vasotrema	Vasotrema robustum	Roberts & Bullard	2017	USA	North America	Adult	Alive	Wild	Unespecified
Trionychidae	Apalone	Apalone spinifera	Apalone_spinifera_NAT_NA	Native	Biota	Animalia	Platyhelminthes	Trematoda	Diplostomida	Spirorchiidae	Vasotrema	Vasotrema robustum	Roberts et al.	2019	USA	North America	Unespecified	Alive	Wild	Unespecified
Trionychidae	Apalone	Apalone spinifera	Apalone_spinifera_NAT_NA	Native	Biota	Animalia	Platyhelminthes	Monogenea	Polystomatidea	Polystomatidae	Polystomoides	-	Verneau et al.	2011	USA	North America	Unespecified	Unespecified	Unespecified	Unespecified
Geoemydidae	Batagur	Batagur affinis	Batagur_affinis_NAT_AS	Native	Biota	Animalia	Nematoda	Chromadorea	Rhabditida	Strongylidae	Oesophagostomum	-	Premaalatha et al.	2018	Malaysia	Asia	Unespecified	Dead	Unespecified	Yes
Geoemydidae	Batagur	Batagur baska	Batagur_affinis_UNE_UN	Unespecified	Biota	Animalia	Arthropoda	Maxilopoda	Porocephalida	Sebekidae	Diesingia	Diesingia kachugensis	Christoffersen & Assis	2013	Unespecified	Unespecified	Adult	Unespecified	Unespecified	Unespecified
Geoemydidae	Batagur	Batagur borneoensis	Batagur_borneoensis_NAT_AS	Native	Biota	Animalia	Annelida	Clitellata	Rhynchobdellida	Glossiphoniidae	Placobdelloides	Placobdelloides siamensis	Chiangkul et al.	2021	Thailand	Asia	Unespecified	Alive	Captive	No
Geoemydidae	Batagur	Batagur dhongoka	Batagur_dhongoka_NAT_AS	Native	Biota	Animalia	Platyhelminthes	Trematoda	Plagiorchiida	Telorchiidae	Telorchis	Telorchis dhongokii	Wharton	1940	India	Asia	Unespecified	Unespecified	Unespecified	Unespecified
Geoemydidae	Batagur	Batagur dhongoka	Batagur_dhongoka_NAT_AS	Native	Biota	Animalia	Platyhelminthes	Trematoda	Plagiorchiida	Telorchiidae	Telorchis	Telorchis pellucidus	Wharton	1940	India	Asia	Unespecified	Unespecified	Unespecified	Unespecified
Geoemydidae	Batagur	Batagur kachuga	Batagur_kachuga_NAT_UN	Native	Biota	Animalia	Platyhelminthes	Cestoda	Diphyllobothriidea	Diphyllobothriidae	Spirometra	Spinometra sp.	Agarwal	1980	Unespecified	Unespecified	Unespecified	Unespecified	Unespecified	Unespecified
Geoemydidae	Batagur	Batagur kachuga	Batagur_kachuga_UNE_UN	Unespecified	Biota	Animalia	Arthropoda	Maxilopoda	Porocephalida	Sebekidae	Diesingia	Diesingia kachugensis	Christoffersen & Assis	2013	Unespecified	Unespecified	Adult	Unespecified	Unespecified	Unespecified
Geoemydidae	Batagur	Batagur kachuga	Batagur_kachuga_UNE_UN	Unespecified	Biota	Animalia	Arthropoda	Maxilopoda	Porocephalida	Sebekidae	Diesingia	Diesingia megastomum	Christoffersen & Assis	2013	Unespecified	Unespecified	Adult	Unespecified	Unespecified	Unespecified
Geoemydidae	Batagur	Batagur kachuga	Batagur_kachuga_NAT_SA	Native	Biota	Animalia	Platyhelminthes	Monogenea	Polystomatidea	Polystomatidae	Polystomoides	-	Lenis & García-Prieto	2009	Columbia	South America	Unespecified	Both	Wild	Unespecified
Geoemydidae	Batagur	Batagur trivittata	Batagur_trivittata_NAT_UN	Native	Biota	Animalia	Nematoda	Chromadorea	Rhabditida	Kathlaniidae	Falcaustra	Falcaustra tintlwini	Bursey & Platt	2018	Unespecified	Unespecified	Unespecified	Unespecified	Unespecified	Unespecified
Geoemydidae	Batagur	Batagur trivittata	Batagur_trivittata_NAT_AS	Native	Biota	Animalia	Platyhelminthes	Trematoda	Plagiorchiida	Pronocephalidae	Parapleurogonius	Parapleurogonius brevicecum	Sullivan	1976	Malaysia	Asia	Unespecified	Unespecified	Unespecified	Unespecified
Carettochelyidae	Carettochelys	Carettochelys insculpta	Carettochelys_insculpta_NAT_OC	Native	Biota	Animalia	Platyhelminthes	Trematoda	Aspidogastrida	Aspidogastridae	Neosychnocotyle	Neosychnocotyle maggiae	Alves et al.	2015	Australia	Oceania	Unespecified	Unespecified	Unespecified	Unespecified
Carettochelyidae	Carettochelys	Carettochelys insculpta	Carettochelys_insculpta_NAT_OC	Native	Biota	Animalia	Platyhelminthes	Trematoda	Plagiorchiida	Microscaphidiidae	Doodytrema	Doodytrema carettochelydis	Barton & Fearn	2022	Australia	Oceania	Unespecified	Both	Wild	Unespecified
Carettochelyidae	Carettochelys	Carettochelys insculpta	Carettochelys_insculpta_NAT_OC	Native	Biota	Animalia	Platyhelminthes	Trematoda	Plagiorchiida	Microscaphidiidae	Doodytrema	Doodytrema carettochelydis	Tkach & Snyder	2006	Austalia	Oceania	Unespecified	Alive	Wild	Unespecified
Chelidae	Chelodina	Chelodina burrungandjii	Chelodina_burrungandjii_NAT_OC	Native	Biota	Animalia	Nematoda	Chromadorea	Rhabditida	Camallanidae	Camallanus	-	Kuzmin et al.	2009	Australia	Oceania	Unespecified	Alive	Wild	Unespecified
Chelidae	Chelodina	Chelodina burrungandjii	Chelodina_burrungandjii_NAT_OC	Native	Biota	Animalia	Nematoda	Chromadorea	Rhabditida	Ascarididae	Krefftascaris	Krefftascaris parmenteri	Tkach et al.	2010	Austalia	Oceania	Unespecified	Alive	Wild	Unespecified
Chelidae	Chelodina	Chelodina burrungandjii	Chelodina_burrungandjii_NAT_OC	Native	Biota	Animalia	Annelida	Clitellata	Rhynchobdellida	Glossiphoniidae	Placobdelloides	Placobdelloides octostriata	Tucker et al.	2005	Austalia	Oceania	Unespecified	Alive	Wild	Unespecified
Chelidae	Chelodina	Chelodina canni	Chelodina_canni_NAT_OC	Native	Biota	Animalia	Nematoda	Chromadorea	Rhabditida	Ascarididae	Krefftascaris	Krefftascaris parmenteri	Tkach et al.	2010	Austalia	Oceania	Unespecified	Alive	Wild	Unespecified
Chelidae	Chelodina	Chelodina expansa	Chelodina_expansa_NAT_OC	Native	Biota	Animalia	Platyhelminthes	Trematoda	Plagiorchiida	Auridistomidae	Aussietrema	Aussietrema cribbi	Pichelin	1995	Australia	Oceania	Unespecified	Unespecified	Unespecified	Unespecified
Chelidae	Chelodina	Chelodina expansa	Chelodina_expansa_NAT_OC	Native	Biota	Animalia	Platyhelminthes	Monogenea	Polystomatidea	Polystomatidae	Aussietrema	Aussietrema tinsleyi	Pichelin	1995	Australia	Oceania	Unespecified	Unespecified	Unespecified	Unespecified
Chelidae	Chelodina	Chelodina expansa	Chelodina_expansa_NAT_OC	Native	Biota	Animalia	Platyhelminthes	Monogenea	Polystomatidea	Polystomatidae	Uropolystomoides	Uropolystomoides scottae	Pichelin	1995	Australia	Oceania	Unespecified	Unespecified	Unespecified	Unespecified
Chelidae	Chelodina	Chelodina expansa	Chelodina_expansa_NAT_OC	Native	Biota	Animalia	Platyhelminthes	Trematoda	Plagiorchiida	Plagiorchiidae	Aptorchis	Aptorchis megacetabulus	Barton & Fearn	2022	Australia	Oceania	Unespecified	Both	Wild	Unespecified
Chelidae	Chelodina	Chelodina expansa	Chelodina_expansa_NAT_OC	Native	Biota	Animalia	Platyhelminthes	Trematoda	Plagiorchiida	Plagiorchiidae	Aptorchis	Aptorchis megapharynx	Barton & Fearn	2022	Australia	Oceania	Unespecified	Both	Wild	Unespecified
Chelidae	Chelodina	Chelodina expansa	Chelodina_expansa_NAT_OC	Native	Biota	Animalia	Platyhelminthes	Trematoda	Plagiorchiida	Plagiorchiidae	Aptorchis	Aptorchis pearsoni	Barton & Fearn	2022	Australia	Oceania	Unespecified	Both	Wild	Unespecified
Chelidae	Chelodina	Chelodina expansa	Chelodina_expansa_NAT_OC	Native	Biota	Animalia	Platyhelminthes	Trematoda	Plagiorchiida	Choanocotylidae	Choanocotyle	Choanocotyle elegans	Barton & Fearn	2022	Australia	Oceania	Unespecified	Both	Wild	Unespecified
Chelidae	Chelodina	Chelodina expansa	Chelodina_expansa_NAT_OC	Native	Biota	Animalia	Platyhelminthes	Monogenea	Polystomatidea	Polystomatidae	Aussietrema	Aussietrema tinsleyi	Du Preez & Verneau	2020	Australia	Oceania	Unespecified	Dead	Unespecified	Unespecified
Chelidae	Chelodina	Chelodina expansa	Chelodina_expansa_NAT_OC	Native	Biota	Animalia	Nematoda	Chromadorea	Rhabditida	Camallanidae	Camallanus	-	Kuzmin et al.	2009	Australia	Oceania	Unespecified	Alive	Wild	Unespecified
Chelidae	Chelodina	Chelodina expansa	Chelodina_expansa_NAT_SA	Native	Biota	Animalia	Platyhelminthes	Monogenea	Polystomatidea	Polystomatidae	Polystomoides	-	Lenis & García-Prieto	2009	Columbia	South America	Unespecified	Both	Wild	Unespecified
Chelidae	Chelodina	Chelodina expansa	Chelodina_expansa_NAT_OC	Native	Biota	Animalia	Platyhelminthes	Cestoda	Cyclophyllidea	Gryporhynchidae	Glossocercus	Glossocercus chelodinae	Pichelin et al.	1998	Australia	Oceania	Unespecified	Unespecified	Wild	Unespecified
Chelidae	Chelodina	Chelodina expansa	Chelodina_expansa_NAT_UN	Native	Biota	Animalia	Platyhelminthes	Trematoda	Plagiorchiida	Choanocotylidae	Choanocotyle	Choanocotyle elegans	Shamsi et al.	2021	Unespecified	Unespecified	Unespecified	Unespecified	Unespecified	Unespecified
Chelidae	Chelodina	Chelodina expansa	Chelodina_expansa_NAT_OC	Native	Biota	Animalia	Platyhelminthes	Trematoda	Plagiorchiidae	-	-	-	Sue & Platt	1998	Australia	Oceania	Adult and Juvenile	Alive	Wild	Unespecified
Chelidae	Chelodina	Chelodina expansa	Chelodina_expansa_NAT_OC	Native	Biota	Animalia	Platyhelminthes	Trematoda	Plagiorchiida	Plagiorchiidae	Aptorchis	Aptorchis megapharynx	Sue & Platt	1999a	Australia	Oceania	Unespecified	Alive	Wild	Unespecified
Chelidae	Chelodina	Chelodina expansa	Chelodina_expansa_NAT_OC	Native	Biota	Animalia	Platyhelminthes	Trematoda	Plagiorchiida	Plagiorchiidae	Aptorchis	Aptorchis pearsoni	Sue & Platt	1999a	Australia	Oceania	Unespecified	Alive	Wild	Unespecified
Chelidae	Chelodina	Chelodina longicollis	Chelodina_longicollis_NAT_OC	Native	Biota	Animalia	Platyhelminthes	Monogenea	Polystomatidea	Polystomatidae	Aussietrema	Aussietrema spratti	Pichelin	1995	Australia	Oceania	Unespecified	Unespecified	Unespecified	Unespecified
Chelidae	Chelodina	Chelodina longicollis	Chelodina_longicollis_NAT_OC	Native	Biota	Animalia	Platyhelminthes	Monogenea	Polystomatidea	Polystomatidae	Pleurodirotrema	Pleurodirotrema chelodinae	Pichelin	1995	Australia	Oceania	Unespecified	Unespecified	Unespecified	Unespecified
Chelidae	Chelodina	Chelodina longicollis	Chelodina_longicollis_NAT_OC	Native	Biota	Animalia	Platyhelminthes	Trematoda	Plagiorchiida	Choanocotylidae	Choanocotyle	-	Barton & Fearn	2022	Australia	Oceania	Unespecified	Both	Wild	Unespecified
Chelidae	Chelodina	Chelodina longicollis	Chelodina_longicollis_NAT_OC	Native	Biota	Animalia	Platyhelminthes	Trematoda	Plagiorchiida	Plagiorchiidae	Aptorchis	Aptorchis pearsoni	Barton & Fearn	2022	Australia	Oceania	Unespecified	Both	Wild	Unespecified
Chelidae	Chelodina	Chelodina longicollis	Chelodina_longicollis_NAT_OC	Native	Biota	Animalia	Platyhelminthes	Trematoda	Plagiorchiida	Choanocotylidae	Choanocotyle	Choanocotyle elegans	Barton & Fearn	2022	Australia	Oceania	Unespecified	Both	Wild	Unespecified
Chelidae	Chelodina	Chelodina longicollis	Chelodina_longicollis_NAT_OC	Native	Biota	Animalia	Platyhelminthes	Trematoda	Plagiorchiida	Thrinascotrematidae	Thrinascotrema	Thrinascotrema brisbanicum	Barton & Fearn	2022	Australia	Oceania	Unespecified	Both	Wild	Unespecified
Chelidae	Chelodina	Chelodina longicollis	Chelodina_longicollis_NON_NA	Non-Native	Biota	Animalia	Arthropoda	-	Ixodida	Ixodidae	Amblyomma	Amblyomma hydrosaurus	Burridge, Simmons	2003	USA	North America	Unespecified	Alive	Captive	Unespecified
Chelidae	Chelodina	Chelodina longicollis	Chelodina_longicollis_NAT_OC	Native	Biota	Animalia	Platyhelminthes	Monogenea	Polystomatidea	Polystomatidae	Aussietrema	Aussietrema spratti	Du Preez & Verneau	2020	Australia	Oceania	Unespecified	Dead	Unespecified	Unespecified
Chelidae	Chelodina	Chelodina longicollis	Chelodina_longicollis_NAT_OC	Native	Biota	Animalia	Platyhelminthes	Monogenea	Polystomatidea	Polystomatidae	Pleurodirotrema	Pleurodirotrema chelodinae	Du Preez & Verneau	2020	Australia	Oceania	Unespecified	Dead	Unespecified	Unespecified
Chelidae	Chelodina	Chelodina longicollis	Chelodina_longicollis_NAT_UN	Native	Biota	Animalia	Platyhelminthes	Monogenea	Polystomatidea	Polystomatidae	Polystomoides	-	Du Preez et al.	2017	Unespecified	Unespecified	Unespecified	Unespecified	Unespecified	Unespecified
Chelidae	Chelodina	Chelodina longicollis	Chelodina_longicollis_NAT_OC	Native	Biota	Animalia	Platyhelminthes	Monogenea	Polystomatidea	Polystomatidae	Aussietrema	Aussietrema spratti	Littlewood et al.	1997	Australia	Oceania	Unespecified	Unespecified	Unespecified	Unespecified
Chelidae	Chelodina	Chelodina longicollis	Chelodina_longicollis_NAT_OC	Native	Biota	Animalia	Platyhelminthes	Monogenea	Polystomatidea	Polystomatidae	Aussietrema	Aussietrema spratti	Littlewood et al.	1997	Australia	Oceania	Unespecified	Unespecified	Unespecified	Unespecified
Chelidae	Chelodina	Chelodina longicollis	Chelodina_longicollis_NAT_OC	Native	Biota	Animalia	Platyhelminthes	Monogenea	Polystomatidea	Polystomatidae	Pleurodirotrema	Pleurodirotrema chelodinae	Littlewood et al.	1997	Australia	Oceania	Unespecified	Unespecified	Unespecified	Unespecified
Chelidae	Chelodina	Chelodina longicollis	Chelodina_longicollis_NAT_OC	Native	Biota	Animalia	Platyhelminthes	Monogenea	Polystomatidea	Polystomatidae	Pleurodirotrema	Pleurodirotrema chelodinae	Littlewood et al.	1997	Australia	Oceania	Unespecified	Unespecified	Unespecified	Unespecified
Chelidae	Chelodina	Chelodina longicollis	Chelodina_longicollis_NAT_OC	Native	Biota	Animalia	Platyhelminthes	Monogenea	Polystomatidea	Polystomatidae	Polystomoides	-	Meyer et al.	2015	Australia	Oceania	Unespecified	Unespecified	Unespecified	Unespecified
Chelidae	Chelodina	Chelodina longicollis	Chelodina_longicollis_NAT_OC	Native	Biota	Animalia	Platyhelminthes	Monogenea	Polystomatidea	Polystomatidae	Polystomoides	Polystomoides terrapenis	Meyer et al.	2015	Australia	Oceania	Unespecified	Unespecified	Unespecified	Unespecified
Chelidae	Chelodina	Chelodina longicollis	Chelodina_longicollis_NAT_OC	Native	Biota	Animalia	Platyhelminthes	Trematoda	Diplostomida	Spirorchiidae	Uterotrema	-	Platt & Blair	1996	Australia	Oceania	Unespecified	Alive	Wild	Unespecified
Chelidae	Chelodina	Chelodina longicollis	Chelodina_longicollis_NAT_OC	Native	Biota	Animalia	Platyhelminthes	Trematoda	Plagiorchiida	Plagiorchiidae	-	-	Sue & Platt	1998	Australia	Oceania	Adult and Juvenile	Alive	Wild	Unespecified
Chelidae	Chelodina	Chelodina longicollis	Chelodina_longicollis_NAT_OC	Native	Biota	Animalia	Nematoda	Chromadorea	Rhabditida	Ascarididae	Krefftascaris	Krefftascaris parmenteri	Tkach et al.	2010	Austalia	Oceania	Unespecified	Alive	Wild	Unespecified
Chelidae	Chelodina	Chelodina longicollis	Chelodina_longicollis_NAT_OC	Native	Biota	Animalia	Platyhelminthes	Monogenea	Polystomatidea	Polystomatidae	Polystomoides	Polystomoides chelodinae	Verneau et al.	2011	Austalia	Oceania	Unespecified	Unespecified	Unespecified	Unespecified
Chelidae	Chelodina	Chelodina longicollis	Chelodina_longicollis_NAT_OC	Native	Biota	Animalia	Platyhelminthes	Monogenea	Polystomatidea	Polystomatidae	Polystomoides	Polystomoides spratii	Verneau et al.	2011	Austalia	Oceania	Unespecified	Unespecified	Unespecified	Unespecified
Chelidae	Chelodina	Chelodina longicollis	Chelodina_longicollis_NAT_OC	Native	Biota	Animalia	Platyhelminthes	Monogenea	Polystomatidea	Polystomatidae	Aussietrema	Aussietrema spratti	Verneau et al.	2023b	Austalia	Oceania	Unespecified	Unespecified	Unespecified	Unespecified
Chelidae	Chelodina	Chelodina longicollis	Chelodina_longicollis_NAT_OC	Native	Biota	Animalia	Platyhelminthes	Monogenea	Polystomatidea	Polystomatidae	Pleurodirotrema	Pleurodirotrema chelodinae	Verneau et al.	2023b	Australia	Oceania	Unespecified	Unespecified	Unespecified	Unespecified
Chelidae	Chelodina	Chelodina longicollis	Chelodina_longicollis_NAT_OC	Native	Biota	Animalia	Platyhelminthes	Monogenea	Polystomatidea	Polystomatidae	Aussietrema	Aussietrema spratti	Watson & Rohde	1995	Australia	Oceania	Unespecified	Unespecified	Wild	Unespecified
Chelidae	Chelodina	Chelodina oblonga	Chelodina_oblonga_NAT_OC	Native	Biota	Animalia	Platyhelminthes	Trematoda	Plagiorchiida	Plagiorchiidae	Aptorchis	Aptorchis kuchlingi	Barton & Fearn	2022	Australia	Oceania	Unespecified	Both	Wild	Unespecified
Chelidae	Chelodina	Chelodina oblonga	Chelodina_oblonga_NAT_OC	Native	Biota	Animalia	Platyhelminthes	Trematoda	Plagiorchiida	Plagiorchiidae	Aptorchis	Aptorchis pearsoni	Barton & Fearn	2022	Australia	Oceania	Unespecified	Both	Wild	Unespecified
Chelidae	Chelodina	Chelodina oblonga	Chelodina_oblonga_NAT_OC	Native	Biota	Animalia	Platyhelminthes	Trematoda	Plagiorchiida	Choanocotylidae	Choanocotyle	Choanocotyle hobbsi	Barton & Fearn	2022	Australia	Oceania	Unespecified	Both	Wild	Unespecified
Chelidae	Chelodina	Chelodina oblonga	Chelodina_oblonga_NAT_OC	Native	Biota	Animalia	Platyhelminthes	Trematoda	Plagiorchiida	Choanocotylidae	Choanocotyle	Choanocotyle juesuei	Barton & Fearn	2022	Australia	Oceania	Unespecified	Both	Wild	Unespecified
Chelidae	Chelodina	Chelodina oblonga	Chelodina_oblonga_NAT_OC	Native	Biota	Animalia	Platyhelminthes	Trematoda	Diplostomida	Spirorchiidae	Uterotrema	-	Platt & Blair	1996	Australia	Oceania	Unespecified	Alive	Wild	Unespecified
Chelidae	Chelodina	Chelodina oblonga	Chelodina_oblonga_NAT_OC	Native	Biota	Animalia	Platyhelminthes	Trematoda	Plagiorchiida	Choanocotylidae	Choanocotyle	Choanocotyle hobbsi	Platt & Tkach	2003	Australia	Oceania	Unespecified	Alive	Wild	Unespecified
Chelidae	Chelodina	Chelodina oblonga	Chelodina_oblonga_NAT_OC	Native	Biota	Animalia	Platyhelminthes	Trematoda	Plagiorchiida	Choanocotylidae	Choanocotyle	Choanocotyle juesuei	Platt & Tkach	2003	Australia	Oceania	Unespecified	Alive	Wild	Unespecified
Chelidae	Chelodina	Chelodina oblonga	Chelodina_oblonga_NAT_OC	Native	Biota	Animalia	Platyhelminthes	Trematoda	Plagiorchiida	Plagiorchiidae	Aptorchis	Aptorchis kuchlingi	Snyder & Tkach	2011	Australia	Oceania	Unespecified	Alive	Wild	Unespecified
Chelidae	Chelodina	Chelodina rugosa	Chelodina_rugosa_NAT_OC	Native	Biota	Animalia	Platyhelminthes	Trematoda	Plagiorchiida	Plagiorchiidae	Aptorchis	Aptorchis megacetabulus	Barton & Fearn	2022	Australia	Oceania	Unespecified	Both	Wild	Unespecified
Chelidae	Chelodina	Chelodina rugosa	Chelodina_rugosa_NAT_OC	Native	Biota	Animalia	Platyhelminthes	Trematoda	Plagiorchiida	Choanocotylidae	Choanocotyle	Choanocotyle platti	Barton & Fearn	2022	Australia	Oceania	Unespecified	Both	Wild	Unespecified
Chelidae	Chelodina	Chelodina rugosa	Chelodina_rugosa_NAT_UN	Native	Biota	Animalia	Platyhelminthes	Trematoda	Plagiorchiida	Choanocotylidae	Choanocotyle	Choanocotyle hobbsi	Shamsi et al.	2021	Unespecified	Unespecified	Unespecified	Unespecified	Unespecified	Unespecified
Chelidae	Chelodina	Chelodina rugosa	Chelodina_rugosa_NAT_UN	Native	Biota	Animalia	Platyhelminthes	Trematoda	Plagiorchiida	Choanocotylidae	Choanocotyle	Choanocotyle juesei	Shamsi et al.	2021	Unespecified	Unespecified	Unespecified	Unespecified	Unespecified	Unespecified
Chelidae	Chelodina	Chelodina rugosa	Chelodina_rugosa_NAT_UN	Native	Biota	Animalia	Platyhelminthes	Trematoda	Plagiorchiida	Choanocotylidae	Choanocotyle	Choanocotyle platti	Shamsi et al.	2021	Unespecified	Unespecified	Unespecified	Unespecified	Unespecified	Unespecified
Chelidae	Chelodina	Chelodina rugosa	Chelodina_rugosa_NAT_OC	Native	Biota	Animalia	Platyhelminthes	Trematoda	Plagiorchiida	Choanocotylidae	Choanocotyle	Choanocotyle platti	Tkach & Snyder	2007	Austalia	Oceania	Unespecified	Alive	Wild	Unespecified
Chelidae	Chelodina	Chelodina rugosa	Chelodina_rugosa_NAT_OC	Native	Biota	Animalia	Nematoda	Chromadorea	Rhabditida	Ascarididae	Krefftascaris	Krefftascaris parmenteri	Tkach et al.	2010	Austalia	Oceania	Unespecified	Alive	Wild	Unespecified
Chelidae	Chelodina	Chelodina rugosa	Chelodina_rugosa_NAT_OC	Native	Biota	Animalia	Nematoda	Chromadorea	Rhabditida	Ascarididae	Krefftascaris	Krefftascaris sharpiloi	Tkach et al.	2010	Austalia	Oceania	Unespecified	Alive	Wild	Unespecified
Chelidae	Chelus	Chelus fimbriata	Chelus_fimbriata_NAT_SA	Native	Biota	Animalia	Platyhelminthes	Trematoda	Diplostomida	Atamatamidae	Atamatam	-	Bullard et al.	2019	Peru	South America	Unespecified	Unespecified	Unespecified	Unespecified
Chelidae	Chelus	Chelus fimbriata	Chelus_fimbriata_NAT_SA	Native	Biota	Animalia	Platyhelminthes	Trematoda	Diplostomida	Liolopidae	Paratamatam	-	Bullard et al.	2019	Peru	South America	Unespecified	Unespecified	Unespecified	Unespecified
Chelidae	Chelus	Chelus fimbriata	Chelus_fimbriata_UNE_UN	Unespecified	Biota	Animalia	Platyhelminthes	Trematoda	Diplostomida	Spirorchiidae	-	-	Reavill et al.	2004	Unespecified	Unespecified	Unespecified	Alive	Wild	Unespecified
Chelydridae	Chelydra	Chelydra serpentina	Chelydra_serpentina_NAT_AF	Native	Biota	Animalia	Platyhelminthes	Trematoda	Aspidogastrida	Aspidogastridae	Cotylaspis	Cotylaspis stunkardi	Aisien et al.	2021	Nigeria	Africa	Unespecified	Unespecified	Unespecified	Unespecified
Chelydridae	Chelydra	Chelydra serpentina	Chelydra_serpentina_NAT_NA	Native	Biota	Animalia	Platyhelminthes	Trematoda	Aspidogastrida	Aspidogastridae	Cotylaspis	Cotylaspis stunkardi	Alves et al.	2015	USA	North America	Unespecified	Unespecified	Unespecified	Unespecified
Chelydridae	Chelydra	Chelydra serpentina	Chelydra_serpentina_NAT_NA	Native	Biota	Animalia	Annelida	Clitellata	Rhynchobdellida	Glossiphoniidae	Placobdella	Placobdella parasitica	Aplasca et al.	2019	USA	North America	Unespecified	Alive	Wild	No
Chelydridae	Chelydra	Chelydra serpentina	Chelydra_serpentina_UNE_UN	Unespecified	Biota	Animalia	Arthropoda	Maxilopoda	Porocephalida	Sebekidae	Sebekia	Sebekia oxycephala	Christoffersen & Assis	2013	Unespecified	Unespecified	Adult	Unespecified	Unespecified	Unespecified
Chelydridae	Chelydra	Chelydra serpentina	Chelydra_serpentina_UNE_UN	Unespecified	Biota	Animalia	Arthropoda	Maxilopoda	Porocephalida	Sebekidae	Sebekia	Sebekia oxycephala	Paré	2008	Unespecified	Unespecified	Unespecified	Unespecified	Unespecified	Unespecified
Chelydridae	Chelydra	Chelydra serpentina	Chelydra_serpentina_NAT_NA	Native	Biota	Animalia	Platyhelminthes	Trematoda	Plagiorchiida	Cladorchiidae	Allassostomoides	-	Brooks & Mayes	1975	USA	North America	Unespecified	Alive	Wild	Unespecified
Chelydridae	Chelydra	Chelydra serpentina	Chelydra_serpentina_NAT_NA	Native	Biota	Animalia	Platyhelminthes	Trematoda	Plagiorchiida	Cladorchiidae	Allassostomoides	Allassostomoides parvus	Brooks & Mayes	1975	USA	North America	Unespecified	Alive	Wild	Unespecified
Chelydridae	Chelydra	Chelydra serpentina	Chelydra_serpentina_NAT_NA	Native	Biota	Animalia	Platyhelminthes	Trematoda	Plagiorchiida	Auridistomidae	Auridistomum	Auridistomum chelydrae	Brooks & Mayes	1975	USA	North America	Unespecified	Alive	Wild	Unespecified
Chelydridae	Chelydra	Chelydra serpentina	Chelydra_serpentina_NAT_NA	Native	Biota	Animalia	Platyhelminthes	Trematoda	Diplostomida	Plattidae	Hapalorhynchus	Hapalorhynchus foliorchis	Brooks & Mayes	1975	USA	North America	Unespecified	Alive	Wild	Unespecified
Chelydridae	Chelydra	Chelydra serpentina	Chelydra_serpentina_NAT_NA	Native	Biota	Animalia	Platyhelminthes	Trematoda	Plagiorchiida	Heronimidae	Heronimus	Heronimus mollis	Brooks & Mayes	1975	USA	North America	Unespecified	Alive	Wild	Unespecified
Chelydridae	Chelydra	Chelydra serpentina	Chelydra_serpentina_NAT_NA	Native	Biota	Animalia	Platyhelminthes	Monogenea	Polystomatidea	Polystomatidae	Polystomoidella	Polystomoidella oblonga	Brooks & Mayes	1975	USA	North America	Unespecified	Alive	Wild	Unespecified
Chelydridae	Chelydra	Chelydra serpentina	Chelydra_serpentina_NAT_NA	Native	Biota	Animalia	Platyhelminthes	Trematoda	Diplostomida	Spirorchiidae	Spirorchis	Spirorchis haematobium	Brooks & Mayes	1975	USA	North America	Unespecified	Alive	Wild	Unespecified
Chelydridae	Chelydra	Chelydra serpentina	Chelydra_serpentina_NAT_NA	Native	Biota	Animalia	Platyhelminthes	Trematoda	Plagiorchiida	Telorchiidae	Telorchis	Telorchis corti	Brooks & Mayes	1975	USA	North America	Unespecified	Alive	Wild	Unespecified
Chelydridae	Chelydra	Chelydra serpentina	Chelydra_serpentina_NAT_NA	Native	Biota	Animalia	Annelida	Clitellata	Arhynchobdellida	Erpobdellidae	Erpobdella	Erpobdella punctata	Davy et al.	2009	Canada	North America	Unespecified	Alive	Wild	No
Chelydridae	Chelydra	Chelydra serpentina	Chelydra_serpentina_NAT_NA	Native	Biota	Animalia	Annelida	Clitellata	Rhynchobdellida	Glossiphoniidae	Helobdella	Helobdella modesta	Davy et al.	2009	Canada	North America	Unespecified	Alive	Wild	No
Chelydridae	Chelydra	Chelydra serpentina	Chelydra_serpentina_NAT_NA	Native	Biota	Animalia	Annelida	Clitellata	Rhynchobdellida	Glossiphoniidae	Placobdella	Placobdella ornata	Davy et al.	2009	Canada	North America	Unespecified	Alive	Wild	No
Chelydridae	Chelydra	Chelydra serpentina	Chelydra_serpentina_NAT_NA	Native	Biota	Animalia	Annelida	Clitellata	Rhynchobdellida	Glossiphoniidae	Placobdella	Placobdella parasitica	Davy et al.	2009	Canada	North America	Unespecified	Alive	Wild	No
Chelydridae	Chelydra	Chelydra serpentina	Chelydra_serpentina_NAT_NA	Native	Biota	Animalia	Platyhelminthes	Monogenea	Polystomatidea	Polystomatidae	Polystomoides	-	Du Preez & Verneau	2020	USA	North America	Unespecified	Both	Unespecified	Unespecified
Chelydridae	Chelydra	Chelydra serpentina	Chelydra_serpentina_NAT_UN	Native	Biota	Animalia	Platyhelminthes	Monogenea	Polystomatidea	Polystomatidae	Polystomoides	-	Du Preez et al.	2017	Unespecified	Unespecified	Unespecified	Unespecified	Unespecified	Unespecified
Chelydridae	Chelydra	Chelydra serpentina	Chelydra_serpentina_NAT_NA	Native	Biota	Animalia	Platyhelminthes	Monogenea	Polystomatidea	Polystomatidae	Polystomoides	-	Meyer et al.	2015	USA	North America	Unespecified	Unespecified	Unespecified	Unespecified
Chelydridae	Chelydra	Chelydra serpentina	Chelydra_serpentina_NAT_SA	Native	Biota	Animalia	Platyhelminthes	Trematoda	Diplostomida	Proterodiplostomidae	Herpetodiplostomum	Herpetodiplostomum delilei	Palumbo & Diaz	2018	Argentina	South America	Unespecified	Dead	Wild	Unespecified
Chelydridae	Chelydra	Chelydra serpentina	Chelydra_serpentina_NAT_AS	Native	Biota	Animalia	Platyhelminthes	Trematoda	Diplostomida	Plattidae	Hapalorhynchus	Hapalorhynchus brooksi	Platt & Sharma	2012	Malaysia	Asia	Unespecified	Alive	Wild	Unespecified
Chelydridae	Chelydra	Chelydra serpentina	Chelydra_serpentina_NAT_AS	Native	Biota	Animalia	Platyhelminthes	Trematoda	Diplostomida	Plattidae	Hapalorhynchus	Hapalorhynchus foliorchis	Platt & Sharma	2012	Malaysia	Asia	Unespecified	Alive	Wild	Unespecified
Chelydridae	Chelydra	Chelydra serpentina	Chelydra_serpentina_NAT_AS	Native	Biota	Animalia	Platyhelminthes	Trematoda	Diplostomida	Plattidae	Hapalorhynchus	Hapalorhynchus gracilis	Platt & Sharma	2012	Malaysia	Asia	Unespecified	Alive	Wild	Unespecified
Chelydridae	Chelydra	Chelydra serpentina	Chelydra_serpentina_NAT_AS	Native	Biota	Animalia	Nematoda	Chromadorea	Rhabditida	Kathlaniidae	Falcaustra	-	Rakhshandehroo et al.	2020	Iran	Asia	Unespecified	Alive	Wild	Unespecified
Chelydridae	Chelydra	Chelydra serpentina	Chelydra_serpentina_NAT_NA	Native	Biota	Animalia	Annelida	Clitellata	Rhynchobdellida	Glossiphoniidae	Placobdella	Placobdella multilineata	Readel et al.	2008	USA	North America	Unespecified	Alive	Wild	Unespecified
Chelydridae	Chelydra	Chelydra serpentina	Chelydra_serpentina_NAT_NA	Native	Biota	Animalia	Annelida	Clitellata	Rhynchobdellida	Glossiphoniidae	Placobdella	Placobdella ornata	Readel et al.	2008	USA	North America	Unespecified	Alive	Wild	Unespecified
Chelydridae	Chelydra	Chelydra serpentina	Chelydra_serpentina_NAT_NA	Native	Biota	Animalia	Annelida	Clitellata	Rhynchobdellida	Glossiphoniidae	Placobdella	Placobdella papilifera	Readel et al.	2008	USA	North America	Unespecified	Alive	Wild	Unespecified
Chelydridae	Chelydra	Chelydra serpentina	Chelydra_serpentina_NAT_NA	Native	Biota	Animalia	Annelida	Clitellata	Rhynchobdellida	Glossiphoniidae	Placobdella	Placobdella parasitica	Readel et al.	2008	USA	North America	Unespecified	Alive	Wild	Unespecified
Chelydridae	Chelydra	Chelydra serpentina	Chelydra_serpentina_NAT_NA	Native	Biota	Animalia	Annelida	Clitellata	Rhynchobdellida	Glossiphoniidae	Placobdella	Placobdella ali	Richardson et al.	2010	USA	North America	Unespecified	Alive	Wild	Unespecified
Chelydridae	Chelydra	Chelydra serpentina	Chelydra_serpentina_NAT_NA	Native	Biota	Animalia	Annelida	Clitellata	Rhynchobdellida	Glossiphoniidae	Placobdella	Placobdella parasitica	Richardson et al.	2010	USA	North America	Unespecified	Alive	Wild	Unespecified
Chelydridae	Chelydra	Chelydra serpentina	Chelydra_serpentina_NAT_NA	Native	Biota	Animalia	Platyhelminthes	Trematoda	Diplostomida	Spirorchiidae	Spirorchis	Spirorchis haematobius	Roberts et al.	2019	USA	North America	Unespecified	Alive	Wild	Unespecified
Chelydridae	Chelydra	Chelydra serpentina	Chelydra_serpentina_NAT_NA	Native	Biota	Animalia	Platyhelminthes	Trematoda	Diplostomida	Plattidae	Hapalorhynchus	Hapalorhynchus foliorchis	Roberts et al.	2017a	USA	North America	Unespecified	Alive	Wild	Unespecified
Chelydridae	Chelydra	Chelydra serpentina	Chelydra_serpentina_NAT_NA	Native	Biota	Animalia	Platyhelminthes	Trematoda	Diplostomida	Plattidae	Hapalorhynchus	Hapalorhynchus gracilis	Roberts et al.	2017a	USA	North America	Unespecified	Alive	Wild	Unespecified
Chelydridae	Chelydra	Chelydra serpentina	Chelydra_serpentina_NAT_UN	Native	Biota	Animalia	Annelida	Clitellata	Rhynchobdellida	Glossiphoniidae	Placobdella	Placobdella ornata	Siddall & Desser	2001	Unespecified	Unespecified	Unespecified	Unespecified	Unespecified	Unespecified
Chelydridae	Chelydra	Chelydra serpentina	Chelydra_serpentina_NAT_NA	Native	Biota	Animalia	Platyhelminthes	Trematoda	Plagiorchiida	Heronimidae	Heronimus	Heronimus chelydrae	Ulmer & Sommer	1957	USA	North America	Unespecified	Alive	Wild	Unespecified
Chelydridae	Chelydra	Chelydra serpentina	Chelydra_serpentina_NAT_NA	Native	Biota	Animalia	Annelida	Clitellata	Rhynchobdellida	Glossiphoniidae	Placobdella	Placobdella parasitca	Unger et al.	2019	USA	North America	Unespecified	Alive	Wild	No
Chelydridae	Chelydra	Chelydra serpentina	Chelydra_serpentina_NAT_NA	Native	Biota	Animalia	Platyhelminthes	Monogenea	Polystomatidea	Polystomatidae	Polystomoides	-	Verneau et al.	2011	USA	North America	Unespecified	Unespecified	Unespecified	Unespecified
Chelydridae	Chelydra	Chelydra serpentina	Chelydra_serpentina_NAT_NA	Native	Biota	Animalia	Platyhelminthes	Monogenea	Polystomatidea	Polystomatidae	Fornixtrema	-	Verneau et al.	2023b	USA	North America	Unespecified	Unespecified	Unespecified	Unespecified
Chelydridae	Chelydra	Chelydra serpentina	Chelydra_serpentina_NAT_NA	Native	Biota	Animalia	Annelida	Clitellata	Rhynchobdellida	Glossiphoniidae	Desserobdella	Desserobdella picta	Watermolen	1996	USA	North America	Adult	Dead	Wild	Unespecified
Chelydridae	Chelydra	Chelydra serpentina	Chelydra_serpentina_NAT_NA	Native	Biota	Animalia	Platyhelminthes	Trematoda	Plagiorchiida	Auridistomidae	Auridistomum	Auridistomum chelydrae	Wharton	1940	USA	North America	Unespecified	Unespecified	Unespecified	Unespecified
Chelydridae	Chelydra	Chelydra serpentina	Chelydra_serpentina_NAT_NA	Native	Biota	Animalia	Platyhelminthes	Trematoda	Plagiorchiida	Telorchiidae	Telorchis	Telorchis corti	Wharton	1940	USA	North America	Unespecified	Unespecified	Unespecified	Unespecified
Chelydridae	Chelydra	Chelydra serpentina	Chelydra_serpentina_NAT_NA	Native	Biota	Animalia	Platyhelminthes	Trematoda	Plagiorchiida	Telorchiidae	Telorchis	Telorchis singularis	Wharton	1940	USA	North America	Unespecified	Unespecified	Unespecified	Unespecified
Trionychidae	Chitra	Chitra indica	Chitra_indica_NAT_AS	Native	Biota	Animalia	Annelida	Clitellata	Rhynchobdellida	Glossiphoniidae	Placobdella	-	Kundu et al.	2019	India	Asia	Unespecified	Alive	Wild	Unespecified
Trionychidae	Chitra	Chitra indica	Chitra_indica_NAT_AS	Native	Biota	Animalia	Platyhelminthes	Trematoda	Plagiorchiida	Cladorchiidae	Stunkardia	Stunkardia dilymphosa	Kundu et al.	2020	India	Asia	Unespecified	Dead	Unespecified	Unespecified
Emydidae	Chrysemys	Chrysemys picta	Chrysemys_picta_NAT_NA	Native	Biota	Animalia	Platyhelminthes	Trematoda	Plagiorchiida	Cladorchiidae	Allassostomoides	-	Brooks & Mayes	1975	USA	North America	Unespecified	Alive	Wild	Unespecified
Emydidae	Chrysemys	Chrysemys picta	Chrysemys_picta_NAT_NA	Native	Biota	Animalia	Platyhelminthes	Trematoda	Plagiorchiida	Cladorchiidae	Allassostomoides	Allassostomoides parvus	Brooks & Mayes	1975	USA	North America	Unespecified	Alive	Wild	Unespecified
Emydidae	Chrysemys	Chrysemys picta	Chrysemys_picta_NAT_NA	Native	Biota	Animalia	Platyhelminthes	Trematoda	Plagiorchiida	Auridistomidae	Auridistomum	Auridistomum chelydrae	Brooks & Mayes	1975	USA	North America	Unespecified	Alive	Wild	Unespecified
Emydidae	Chrysemys	Chrysemys picta	Chrysemys_picta_NAT_NA	Native	Biota	Animalia	Platyhelminthes	Trematoda	Plagiorchiida	Heronimidae	Heronimus	Heronimus mollis	Brooks & Mayes	1975	USA	North America	Unespecified	Alive	Wild	Unespecified
Emydidae	Chrysemys	Chrysemys picta	Chrysemys_picta_NAT_NA	Native	Biota	Animalia	Platyhelminthes	Monogenea	Polystomatidea	Polystomatidae	Polystomoides	Polystomoides coronatus	Brooks & Mayes	1975	USA	North America	Unespecified	Alive	Wild	Unespecified
Emydidae	Chrysemys	Chrysemys picta	Chrysemys_picta_NAT_NA	Native	Biota	Animalia	Platyhelminthes	Monogenea	Polystomatidea	Polystomatidae	Polystomoides	Polystomoides orbiculare	Brooks & Mayes	1975	USA	North America	Unespecified	Alive	Wild	Unespecified
Emydidae	Chrysemys	Chrysemys picta	Chrysemys_picta_NAT_NA	Native	Biota	Animalia	Platyhelminthes	Trematoda	Plagiorchiida	Telorchiidae	Protenes	Protenes angustus	Brooks & Mayes	1975	USA	North America	Unespecified	Alive	Wild	Unespecified
Emydidae	Chrysemys	Chrysemys picta	Chrysemys_picta_NAT_NA	Native	Biota	Animalia	Platyhelminthes	Trematoda	Plagiorchiida	Telorchiidae	Telorchis	Telorchis attenuatus	Brooks & Mayes	1975	USA	North America	Unespecified	Alive	Wild	Unespecified
Emydidae	Chrysemys	Chrysemys picta	Chrysemys_picta_NAT_NA	Native	Biota	Animalia	Platyhelminthes	Monogenea	Polystomatidea	Polystomatidae	Polystomoides	Polystomoides orbiculare	Chaabane et al.	2022	USA	North America	Unespecified	Unespecified	Unespecified	Unespecified
Emydidae	Chrysemys	Chrysemys picta	Chrysemys_picta_NAT_NA	Native	Biota	Animalia	Platyhelminthes	Monogenea	Polystomatidea	Polystomatidae	Polystomoides	Polystomoides oris	Chaabane et al.	2022	USA	North America	Unespecified	Unespecified	Unespecified	Unespecified
Emydidae	Chrysemys	Chrysemys picta	Chrysemys_picta_UNE_UN	Unespecified	Biota	Animalia	Platyhelminthes	Trematoda	Diplostomida	Spirorchiidae	-	-	Reavill et al.	2004	Unespecified	Unespecified	Unespecified	Alive	Wild	Unespecified
Emydidae	Chrysemys	Chrysemys picta	Chrysemys_picta_UNE_UN	Unespecified	Biota	Animalia	Platyhelminthes	Trematoda	Diplostomida	Spirorchiidae	-	-	Zwart	2006	Unespecified	Unespecified	Unespecified	Unespecified	Unespecified	Unespecified
Emydidae	Chrysemys	Chrysemys picta	Chrysemys_picta_NAT_NA	Native	Biota	Animalia	Annelida	Clitellata	Rhynchobdellida	Glossiphoniidae	Alboglossiphonia	Alboglossiphonia heteroclita	Davy et al.	2009	Canada	North America	Unespecified	Alive	Wild	No
Emydidae	Chrysemys	Chrysemys picta	Chrysemys_picta_NAT_NA	Native	Biota	Animalia	Annelida	Clitellata	Rhynchobdellida	Glossiphoniidae	Helobdella	Helobdella modesta	Davy et al.	2009	Canada	North America	Unespecified	Alive	Wild	No
Emydidae	Chrysemys	Chrysemys picta	Chrysemys_picta_NAT_NA	Native	Biota	Animalia	Annelida	Clitellata	Rhynchobdellida	Glossiphoniidae	Placobdella	Placobdella ornata	Davy et al.	2009	Canada	North America	Unespecified	Alive	Wild	No
Emydidae	Chrysemys	Chrysemys picta	Chrysemys_picta_NAT_NA	Native	Biota	Animalia	Annelida	Clitellata	Rhynchobdellida	Glossiphoniidae	Placobdella	Placobdella parasitica	Davy et al.	2009	Canada	North America	Unespecified	Alive	Wild	No
Emydidae	Chrysemys	Chrysemys picta	Chrysemys_picta_NAT_NA	Native	Biota	Animalia	Platyhelminthes	Monogenea	Polystomatidea	Polystomatidae	Fornixtrema	Fornixtrema elizabethae	Du Preez & Verneau	2020	USA	North America	Unespecified	Both	Unespecified	Unespecified
Emydidae	Chrysemys	Chrysemys picta	Chrysemys_picta_NAT_UN	Native	Biota	Animalia	Platyhelminthes	Monogenea	Polystomatidea	Polystomatidae	Polystomoides	Polystomoides orbiculare	Du Preez et al.	2017	Unespecified	Unespecified	Unespecified	Unespecified	Unespecified	Unespecified
Emydidae	Chrysemys	Chrysemys picta	Chrysemys_picta_NAT_UN	Native	Biota	Animalia	Platyhelminthes	Monogenea	Polystomatidea	Polystomatidae	Polystomoides	Polystomoides oris	Du Preez et al.	2017	Unespecified	Unespecified	Unespecified	Unespecified	Unespecified	Unespecified
Emydidae	Chrysemys	Chrysemys picta	Chrysemys_picta_NAT_NA	Native	Biota	Animalia	Platyhelminthes	Monogenea	Polystomatidea	Polystomatidae	Polystomoides	Polystomoides elisabethae	Héritier et al.	2017	USA	North America	Unespecified	Alive	Both	Unespecified
Emydidae	Chrysemys	Chrysemys picta	Chrysemys_picta_NAT_NA	Native	Biota	Animalia	Platyhelminthes	Monogenea	Polystomatidea	Polystomatidae	Polystomoides	Polystomoides orbiculare	Héritier et al.	2017	USA	North America	Unespecified	Alive	Both	Unespecified
Emydidae	Chrysemys	Chrysemys picta	Chrysemys_picta_NAT_NA	Native	Biota	Animalia	Platyhelminthes	Monogenea	Polystomatidea	Polystomatidae	Polystomoides	Polystomoides oris	Héritier et al.	2017	USA	North America	Unespecified	Alive	Both	Unespecified
Emydidae	Chrysemys	Chrysemys picta	Chrysemys_picta_NAT_NA	Native	Biota	Animalia	Platyhelminthes	Monogenea	Polystomatidea	Polystomatidae	Polystomoides	Polystomoides oris	Héritier et al.	2018	USA	North America	Unespecified	Alive	Both	Unespecified
Emydidae	Chrysemys	Chrysemys picta	Chrysemys_picta_NAT_NA	Native	Biota	Animalia	Platyhelminthes	Trematoda	Diplostomida	Spirorchiidae	Spirorchis	-	Johnson et al.	1998	USA	North America	Unespecified	Both	Wild	Yes
Emydidae	Chrysemys	Chrysemys picta	Chrysemys_picta_NAT_SE	Native	Biota	Animalia	Annelida	Clitellata	Rhynchobdellida	Glossiphoniidae	Placobdella	Placobdella rugosa	Kvist et al.	2022	Several	Several	Unespecified	Unespecified	Unespecified	Unespecified
Emydidae	Chrysemys	Chrysemys picta	Chrysemys_picta_NAT_SA	Native	Biota	Animalia	Platyhelminthes	Monogenea	Polystomatidea	Polystomatidae	Polystomoides	Polystomoides oris	Lenis & García-Prieto	2009	Columbia	South America	Unespecified	Both	Wild	Unespecified
Emydidae	Chrysemys	Chrysemys picta	Chrysemys_picta_NAT_SA	Native	Biota	Animalia	Platyhelminthes	Monogenea	Polystomatidea	Polystomatidae	Polystomoides	Polystomoides pauli	Lenis & García-Prieto	2009	Columbia	South America	Unespecified	Both	Wild	Unespecified
Emydidae	Chrysemys	Chrysemys picta	Chrysemys_picta_NAT_NA	Native	Biota	Animalia	Platyhelminthes	Monogenea	Polystomatidea	Polystomatidae	Polystomoides	Polystomoides orbiculare	Meyer et al.	2015	USA	North America	Unespecified	Unespecified	Unespecified	Unespecified
Emydidae	Chrysemys	Chrysemys picta	Chrysemys_picta_NAT_NA	Native	Biota	Animalia	Platyhelminthes	Monogenea	Polystomatidea	Polystomatidae	Polystomoides	Polystomoides oris	Meyer et al.	2015	USA	North America	Unespecified	Unespecified	Unespecified	Unespecified
Emydidae	Chrysemys	Chrysemys picta	Chrysemys_picta_NAT_SA	Native	Biota	Animalia	Nematoda	Chromadorea	Rhabditida	Hedruridae	Hedruris	Hedruris pendula	Palumbo et al.	2020	Argentina	South America	Unespecified	Both	Wild	Unespecified
Emydidae	Chrysemys	Chrysemys picta	Chrysemys_picta_NAT_NA	Native	Biota	Animalia	Platyhelminthes	Monogenea	Polystomatidea	Polystomatidae	Polystomoides	-	Platt	2000	USA	North America	Unespecified	Unespecified	Unespecified	Unespecified
Emydidae	Chrysemys	Chrysemys picta	Chrysemys_picta_NAT_NA	Native	Biota	Animalia	Platyhelminthes	Monogenea	Polystomatidea	Polystomatidae	Fornixtrema	Fornixtrema elizabethae	Platt	2000	USA	North America	Unespecified	Unespecified	Unespecified	Unespecified
Emydidae	Chrysemys	Chrysemys picta	Chrysemys_picta_NAT_NA	Native	Biota	Animalia	Annelida	Clitellata	Rhynchobdellida	Glossiphoniidae	Helobdella	Helobdella papillata	Readel et al.	2008	USA	North America	Unespecified	Alive	Wild	Unespecified
Emydidae	Chrysemys	Chrysemys picta	Chrysemys_picta_NAT_NA	Native	Biota	Animalia	Annelida	Clitellata	Rhynchobdellida	Glossiphoniidae	Placobdella	Placobdella multilineata	Readel et al.	2008	USA	North America	Unespecified	Alive	Wild	Unespecified
Emydidae	Chrysemys	Chrysemys picta	Chrysemys_picta_NAT_NA	Native	Biota	Animalia	Annelida	Clitellata	Rhynchobdellida	Glossiphoniidae	Placobdella	Placobdella papilifera	Readel et al.	2008	USA	North America	Unespecified	Alive	Wild	Unespecified
Emydidae	Chrysemys	Chrysemys picta	Chrysemys_picta_NAT_NA	Native	Biota	Animalia	Annelida	Clitellata	Rhynchobdellida	Glossiphoniidae	Placobdella	Placobdella parasitica	Readel et al.	2008	USA	North America	Unespecified	Alive	Wild	Unespecified
Emydidae	Chrysemys	Chrysemys picta	Chrysemys_picta_NAT_NA	Native	Biota	Animalia	Annelida	Clitellata	Rhynchobdellida	Glossiphoniidae	Helobdella	Helobdella lineata	Richardson et al.	2010	USA	North America	Unespecified	Alive	Wild	Unespecified
Emydidae	Chrysemys	Chrysemys picta	Chrysemys_picta_NAT_NA	Native	Biota	Animalia	Annelida	Clitellata	Rhynchobdellida	Glossiphoniidae	Placobdella	Placobdella parasitica	Richardson et al.	2010	USA	North America	Unespecified	Alive	Wild	Unespecified
Emydidae	Chrysemys	Chrysemys picta	Chrysemys_picta_NAT_NA	Native	Biota	Animalia	Platyhelminthes	Trematoda	Diplostomida	Spirorchiidae	Spirorchis	Spirorchis artericola	Roberts et al.	2019	USA	North America	Unespecified	Alive	Wild	Unespecified
Emydidae	Chrysemys	Chrysemys picta	Chrysemys_picta_NAT_UN	Native	Biota	Animalia	Annelida	Clitellata	Rhynchobdellida	Glossiphoniidae	Placobdella	Placobdella ornata	Siddall & Desser	2001	Unespecified	Unespecified	Unespecified	Unespecified	Unespecified	Unespecified
Emydidae	Chrysemys	Chrysemys picta	Chrysemys_picta_NAT_NA	Native	Biota	Animalia	Annelida	Clitellata	Rhynchobdellida	Glossiphoniidae	Placobdella	Placobdella parasitica	Smith et al.	2021	USA	North America	Unespecified	Unespecified	Unespecified	Unespecified
Emydidae	Chrysemys	Chrysemys picta	Chrysemys_picta_NAT_NA	Native	Biota	Animalia	Annelida	Clitellata	Rhynchobdellida	Glossiphoniidae	Placobdella	Placobdella parasitca	Unger et al.	2019	USA	North America	Unespecified	Alive	Wild	No
Emydidae	Chrysemys	Chrysemys picta	Chrysemys_picta_NAT_NA	Native	Biota	Animalia	Platyhelminthes	Monogenea	Polystomatidea	Polystomatidae	Polystomoides	Polystomoides orbiculare	Verneau et al.	2011	USA	North America	Unespecified	Unespecified	Unespecified	Unespecified
Emydidae	Chrysemys	Chrysemys picta	Chrysemys_picta_NAT_EU	Native	Biota	Animalia	Platyhelminthes	Monogenea	Polystomatidea	Polystomatidae	Polystomoides	Polystomoides oris	Verneau et al.	2011	France	Europe	Unespecified	Unespecified	Unespecified	Unespecified
Emydidae	Chrysemys	Chrysemys picta	Chrysemys_picta_NAT_NA	Native	Biota	Animalia	Platyhelminthes	Monogenea	Polystomatidea	Polystomatidae	Polystomoidella	Polystomoides orbiculare	Verneau et al.	2023b	USA	North America	Unespecified	Unespecified	Unespecified	Unespecified
Emydidae	Chrysemys	Chrysemys picta	Chrysemys_picta_NAT_NA	Native	Biota	Animalia	Platyhelminthes	Monogenea	Polystomatidea	Polystomatidae	Polystomoidella	Polystomoides oris	Verneau et al.	2023b	USA	North America	Unespecified	Unespecified	Unespecified	Unespecified
Emydidae	Chrysemys	Chrysemys picta	Chrysemys_picta_NAT_NA	Native	Biota	Animalia	Platyhelminthes	Trematoda	Plagiorchiida	Telorchiidae	Protenes	Protenes angustus	Wharton	1940	USA	North America	Unespecified	Unespecified	Unespecified	Unespecified
Emydidae	Chrysemys	Chrysemys picta	Chrysemys_picta_NAT_NA	Native	Biota	Animalia	Platyhelminthes	Trematoda	Plagiorchiida	Telorchiidae	Telorchis	Telorchis attenuatus	Wharton	1940	USA	North America	Unespecified	Unespecified	Unespecified	Unespecified
Emydidae	Chrysemys	Chrysemys picta	Chrysemys_picta_NAT_NA	Native	Biota	Animalia	Platyhelminthes	Trematoda	Plagiorchiida	Telorchiidae	Telorchis	Telorchis corti	Wharton	1940	USA	North America	Unespecified	Unespecified	Unespecified	Unespecified
Emydidae	Clemmys	Clemmys guttata	Clemmys_guttata_NAT_NA	Native	Biota	Animalia	Annelida	Clitellata	Rhynchobdellida	Glossiphoniidae	Placobdella	Placobdella ornata	Davy et al.	2009	Canada	North America	Unespecified	Alive	Wild	No
Emydidae	Clemmys	Clemmys guttata	Clemmys_guttata_NAT_SA	Native	Biota	Animalia	Nematoda	Chromadorea	Rhabditida	Hedruridae	Hedruris	Hedruris pendula	Palumbo et al.	2020	Argentina	South America	Unespecified	Both	Wild	Unespecified
Emydidae	Clemmys	Clemmys guttata	Clemmys_guttata_NAT_NA	Native	Biota	Animalia	Platyhelminthes	Trematoda	Plagiorchiida	Telorchiidae	Telorchis	Telorchis corti	Wharton	1940	USA	North America	Unespecified	Unespecified	Unespecified	Unespecified
Geoemydidae	Cuora	Cuora amboinensis	Cuora_amboinensis_NAT_UN	Native	Biota	Animalia	Platyhelminthes	Trematoda	Aspidogastrida	Aspidogastridae	Multicotyle	Multicotyle purvisi	Alves et al.	2015	Unespecified	Unespecified	Unespecified	Unespecified	Unespecified	Unespecified
Geoemydidae	Cuora	Cuora amboinensis	Cuora_amboinensis_NON_NA	Non-Native	Biota	Animalia	Arthropoda	-	Ixodida	Ixodidae	Amblyomma	Amblyomma geoemydae	Burridge, Simmons	2003	USA	North America	Unespecified	Alive	Captive	Unespecified
Geoemydidae	Cuora	Cuora amboinensis	Cuora_amboinensis_NAT_AS	Native	Biota	Animalia	Platyhelminthes	Monogenea	Polystomatidea	Polystomatidae	Uropolystomoides	-	Chaabane et al.	2022	Malaysia	Asia	Unespecified	Unespecified	Unespecified	Unespecified
Geoemydidae	Cuora	Cuora amboinensis	Cuora_amboinensis_NAT_AS	Native	Biota	Animalia	Platyhelminthes	Monogenea	Polystomatidea	Polystomatidae	Fornixtrema	Fornixtrema liewi	Chaabane et al.	2022	Malaysia	Asia	Unespecified	Unespecified	Unespecified	Unespecified
Geoemydidae	Cuora	Cuora amboinensis	Cuora_amboinensis_NAT_AS	Native	Biota	Animalia	Platyhelminthes	Monogenea	Polystomatidea	Polystomatidae	Polystomoides	Polystomoides asiaticus	Chaabane et al.	2022	Malaysia	Asia	Unespecified	Unespecified	Unespecified	Unespecified
Geoemydidae	Cuora	Cuora amboinensis	Cuora_amboinensis_NAT_AS	Native	Biota	Animalia	Platyhelminthes	Monogenea	Polystomatidea	Polystomatidae	Fornixtrema	Fornixtrema liewi	Du Preez & Lim	2000	Malaysia	Asia	Unespecified	Alive	Captive	No
Geoemydidae	Cuora	Cuora amboinensis	Cuora_amboinensis_NON_AF	Non-Native	Biota	Animalia	Platyhelminthes	Monogenea	Polystomatidea	Polystomatidae	Fornixtrema	Fornixtrema liewi	Du Preez & Verneau	2020	South Africa	Africa	Unespecified	Dead	Unespecified	Unespecified
Geoemydidae	Cuora	Cuora amboinensis	Cuora_amboinensis_NAT_UN	Native	Biota	Animalia	Platyhelminthes	Monogenea	Polystomatidea	Polystomatidae	Polystomoides	Polystomoides asiaticus	Du Preez et al.	2017	Unespecified	Unespecified	Unespecified	Unespecified	Unespecified	Unespecified
Geoemydidae	Cuora	Cuora amboinensis	Cuora_amboinensis_NAT_SA	Native	Biota	Animalia	Platyhelminthes	Monogenea	Polystomatidea	Polystomatidae	Polystomoides	Polystomoides asiaticus	Lenis & García-Prieto	2009	Columbia	South America	Unespecified	Both	Wild	Unespecified
Geoemydidae	Cuora	Cuora amboinensis	Cuora_amboinensis_NAT_AS	Native	Biota	Animalia	Platyhelminthes	Monogenea	Polystomatidea	Polystomatidae	Polystomoides	Polystomoides asiaticus	Littlewood et al.	1997	Malaysia	Asia	Unespecified	Unespecified	Unespecified	Unespecified
Geoemydidae	Cuora	Cuora amboinensis	Cuora_amboinensis_NAT_AS	Native	Biota	Animalia	Platyhelminthes	Monogenea	Polystomatidea	Polystomatidae	Polystomoides	Polystomoides asiaticus	Littlewood et al.	1997	Malaysia	Asia	Unespecified	Unespecified	Unespecified	Unespecified
Geoemydidae	Cuora	Cuora amboinensis	Cuora_amboinensis_NAT_AS	Native	Biota	Animalia	Platyhelminthes	Monogenea	Polystomatidea	Polystomatidae	Uropolystomoides	Uropolystomoides malayi	Littlewood et al.	1997	Malaysia	Asia	Unespecified	Unespecified	Unespecified	Unespecified
Geoemydidae	Cuora	Cuora amboinensis	Cuora_amboinensis_NAT_AS	Native	Biota	Animalia	Platyhelminthes	Monogenea	Polystomatidea	Polystomatidae	Uropolystomoides	Uropolystomoides malayi	Littlewood et al.	1997	Malaysia	Asia	Unespecified	Unespecified	Unespecified	Unespecified
Geoemydidae	Cuora	Cuora amboinensis	Cuora_amboinensis_NAT_AS	Native	Biota	Animalia	Platyhelminthes	Monogenea	Polystomatidea	Polystomatidae	Polystomoides	-	Meyer et al.	2015	Malaysia	Asia	Unespecified	Unespecified	Unespecified	Unespecified
Geoemydidae	Cuora	Cuora amboinensis	Cuora_amboinensis_NAT_AS	Native	Biota	Animalia	Platyhelminthes	Monogenea	Polystomatidea	Polystomatidae	Polystomoides	Polystomoides asiaticus	Meyer et al.	2015	Malaysia	Asia	Unespecified	Unespecified	Unespecified	Unespecified
Geoemydidae	Cuora	Cuora amboinensis	Cuora_amboinensis_NAT_AS	Native	Biota	Animalia	Nematoda	Chromadorea	Rhabditida	Camallanidae	Camallanus	-	Murray et al.	2004	Hong Kong	Asia	Unespecified	Dead	Captive	Unespecified
Geoemydidae	Cuora	Cuora amboinensis	Cuora_amboinensis_NAT_AS	Native	Biota	Animalia	Nematoda	Chromadorea	Rhabditida	Camallanidae	Serpinema	-	Murray et al.	2004	Hong Kong	Asia	Unespecified	Dead	Captive	Unespecified
Geoemydidae	Cuora	Cuora amboinensis	Cuora_amboinensis_NAT_AS	Native	Biota	Animalia	Platyhelminthes	Trematoda	Plagiorchiida	Pronocephalidae	Diaschistorchis	Diaschistorchis multitesticularis	Murray et al.	2004	Hong Kong	Asia	Unespecified	Dead	Captive	Unespecified
Geoemydidae	Cuora	Cuora amboinensis	Cuora_amboinensis_NAT_AS	Native	Biota	Animalia	Nematoda	Chromadorea	Rhabditida	Kathlaniidae	Falcaustra	Falcaustra duyagi	Murray et al.	2004	Hong Kong	Asia	Unespecified	Dead	Captive	Unespecified
Geoemydidae	Cuora	Cuora amboinensis	Cuora_amboinensis_NAT_AS	Native	Biota	Animalia	Nematoda	Chromadorea	Rhabditida	Kathlaniidae	Falcaustra	Falcaustra greineri	Murray et al.	2004	Hong Kong	Asia	Unespecified	Dead	Captive	Unespecified
Geoemydidae	Cuora	Cuora amboinensis	Cuora_amboinensis_NAT_AS	Native	Biota	Animalia	Nematoda	Chromadorea	Rhabditida	Kathlaniidae	Falcaustra	Falcaustra roberti	Murray et al.	2004	Hong Kong	Asia	Unespecified	Dead	Captive	Unespecified
Geoemydidae	Cuora	Cuora amboinensis	Cuora_amboinensis_NAT_AS	Native	Biota	Animalia	Platyhelminthes	Monogenea	Polystomatidea	Polystomatidae	Fornixtrema	Fornixtrema liewi	Murray et al.	2004	Hong Kong	Asia	Unespecified	Dead	Captive	Unespecified
Geoemydidae	Cuora	Cuora amboinensis	Cuora_amboinensis_NAT_AS	Native	Biota	Animalia	Platyhelminthes	Trematoda	Aspidogastrida	Aspidogastridae	Multicotyle	Multicotyle purvisi	Murray et al.	2004	Hong Kong	Asia	Unespecified	Dead	Captive	Unespecified
Geoemydidae	Cuora	Cuora amboinensis	Cuora_amboinensis_NAT_AS	Native	Biota	Animalia	Platyhelminthes	Trematoda	Plagiorchiida	Pronocephalidae	Neopronocephalus	Neopronocephalus orientalis	Murray et al.	2004	Hong Kong	Asia	Unespecified	Dead	Captive	Unespecified
Geoemydidae	Cuora	Cuora amboinensis	Cuora_amboinensis_NAT_AS	Native	Biota	Animalia	Platyhelminthes	Trematoda	Plagiorchiida	Pronocephalidae	Parapleurogonius	Parapleurogonius brevicecum	Murray et al.	2004	Hong Kong	Asia	Unespecified	Dead	Captive	Unespecified
Geoemydidae	Cuora	Cuora amboinensis	Cuora_amboinensis_NAT_AS	Native	Biota	Animalia	Platyhelminthes	Monogenea	Polystomatidea	Polystomatidae	Polystomoidella	Polystomoidella mayesi	Murray et al.	2004	Hong Kong	Asia	Unespecified	Dead	Captive	Unespecified
Geoemydidae	Cuora	Cuora amboinensis	Cuora_amboinensis_NAT_AS	Native	Biota	Animalia	Platyhelminthes	Trematoda	Plagiorchiida	Pronocephalidae	Renigonius	Renigonius cuorensis	Murray et al.	2004	Hong Kong	Asia	Unespecified	Dead	Captive	Unespecified
Geoemydidae	Cuora	Cuora amboinensis	Cuora_amboinensis_NAT_AS	Native	Biota	Animalia	Platyhelminthes	Trematoda	Diplostomida	Spirorchiidae	Spirhapalum	Spirhapalum elongatum	Murray et al.	2004	Hong Kong	Asia	Unespecified	Dead	Captive	Unespecified
Geoemydidae	Cuora	Cuora amboinensis	Cuora_amboinensis_NAT_AS	Native	Biota	Animalia	Platyhelminthes	Trematoda	Plagiorchiida	Cladorchiidae	Stunkardia	Stunkardia dilymphosa	Murray et al.	2004	Hong Kong	Asia	Unespecified	Dead	Captive	Unespecified
Geoemydidae	Cuora	Cuora amboinensis	Cuora_amboinensis_NAT_AS	Native	Biota	Animalia	Platyhelminthes	Trematoda	Plagiorchiida	Cladorchiidae	Stunkardia	Stunkardia minuta	Murray et al.	2004	Hong Kong	Asia	Unespecified	Dead	Captive	Unespecified
Geoemydidae	Cuora	Cuora amboinensis	Cuora_amboinensis_NAT_AS	Native	Biota	Animalia	Platyhelminthes	Trematoda	Plagiorchiida	Telorchiidae	Telorchis	Telorchis clemmydis	Murray et al.	2004	Hong Kong	Asia	Unespecified	Dead	Captive	Unespecified
Geoemydidae	Cuora	Cuora amboinensis	Cuora_amboinensis_NAT_AS	Native	Biota	Animalia	Platyhelminthes	Monogenea	Polystomatidea	Polystomatidae	Uropolystomoides	Uropolystomoides malayi	Murray et al.	2004	Hong Kong	Asia	Unespecified	Dead	Captive	Unespecified
Geoemydidae	Cuora	Cuora amboinensis	Cuora_amboinensis_NAT_AS	Native	Biota	Animalia	Nematoda	Chromadorea	Rhabditida	Camallanidae	Serpinema	-	Neely et al.	2017	Hong Kong	Asia	Unespecified	Both	Captive	Unespecified
Geoemydidae	Cuora	Cuora amboinensis	Cuora_amboinensis_NAT_AS	Native	Biota	Animalia	Nematoda	Chromadorea	Rhabditida	Kathlaniidae	Falcaustra	-	Neely et al.	2017	Hong Kong	Asia	Unespecified	Both	Captive	Unespecified
Geoemydidae	Cuora	Cuora amboinensis	Cuora_amboinensis_NAT_AS	Native	Biota	Animalia	Platyhelminthes	Trematoda	Plagiorchiida	Cladorchiidae	Orientodiscus	-	Neely et al.	2017	Hong Kong	Asia	Unespecified	Both	Captive	Unespecified
Geoemydidae	Cuora	Cuora amboinensis	Cuora_amboinensis_NAT_AS	Native	Biota	Animalia	Platyhelminthes	Trematoda	Plagiorchiida	Telorchiidae	Opisthioglyphe	-	Neely et al.	2017	Hong Kong	Asia	Unespecified	Both	Captive	Unespecified
Geoemydidae	Cuora	Cuora amboinensis	Cuora_amboinensis_NAT_AS	Native	Biota	Animalia	Platyhelminthes	Trematoda	Diplostomida	Unicaecidae	Baracktrema	Baracktrema obamai	Neely et al.	2017	Hong Kong	Asia	Unespecified	Both	Captive	Unespecified
Geoemydidae	Cuora	Cuora amboinensis	Cuora_amboinensis_NAT_AS	Native	Biota	Animalia	Platyhelminthes	Monogenea	Polystomatidea	Polystomatidae	Polystomoidella	Polystomoides asiaticus	Neely et al.	2017	Hong Kong	Asia	Unespecified	Both	Captive	Unespecified
Geoemydidae	Cuora	Cuora amboinensis	Cuora_amboinensis_NAT_AS	Native	Biota	Animalia	Platyhelminthes	Trematoda	Diplostomida	Spirorchiidae	Spirhapalum	Spirhapalum siamense	Neely et al.	2017	Hong Kong	Asia	Unespecified	Both	Captive	Unespecified
Geoemydidae	Cuora	Cuora amboinensis	Cuora_amboinensis_NAT_NA	Native	Biota	Animalia	Platyhelminthes	Monogenea	Polystomatidea	Polystomatidae	Polystomoides	-	Platt	2000	USA	North America	Unespecified	Unespecified	Unespecified	Unespecified
Geoemydidae	Cuora	Cuora amboinensis	Cuora_amboinensis_NAT_NA	Native	Biota	Animalia	Platyhelminthes	Trematoda	Diplostomida	Spirorchiidae	Spirhapalum	Spirhapalum siamensis	Roberts et al.	2019	USA	North America	Unespecified	Alive	Wild	Unespecified
Geoemydidae	Cuora	Cuora amboinensis	Cuora_amboinensis_NAT_AS	Native	Biota	Animalia	Platyhelminthes	Trematoda	Diplostomida	Unicaecidae	Baracktrema	Baracktrema obamai	Roberts et al.	2016a	Malaysia	Asia	Unespecified	Unespecified	Wild	Unespecified
Geoemydidae	Cuora	Cuora amboinensis	Cuora_amboinensis_NAT_UN	Native	Biota	Animalia	Nematoda	Chromadorea	Rhabditida	Camallanidae	Serpinema	-	Sharma et al.	2002	Unespecified	Unespecified	Unespecified	Unespecified	Unespecified	Unespecified
Geoemydidae	Cuora	Cuora amboinensis	Cuora_amboinensis_NAT_AS	Native	Biota	Animalia	Platyhelminthes	Monogenea	Polystomatidea	Polystomatidae	Polystomoides	Polystomoides liewi	Verneau et al.	2011	Malaysia	Asia	Unespecified	Unespecified	Unespecified	Unespecified
Geoemydidae	Cuora	Cuora amboinensis	Cuora_amboinensis_NAT_AS	Native	Biota	Animalia	Platyhelminthes	Monogenea	Polystomatidea	Polystomatidae	Fornixtrema	Fornixtrema liewi	Verneau et al.	2023b	Malaysia	Asia	Unespecified	Unespecified	Unespecified	Unespecified
Geoemydidae	Cuora	Cuora amboinensis	Cuora_amboinensis_NAT_AS	Native	Biota	Animalia	Platyhelminthes	Monogenea	Polystomatidea	Polystomatidae	Polystomoidella	Polystomoides asiaticus	Verneau et al.	2023b	Malaysia	Asia	Unespecified	Unespecified	Unespecified	Unespecified
Geoemydidae	Cuora	Cuora amboinensis	Cuora_amboinensis_NAT_AS	Native	Biota	Animalia	Platyhelminthes	Monogenea	Polystomatidea	Polystomatidae	Uropolystomoides	Uropolystomoides malayi	Verneau et al.	2023b	Malaysia	Asia	Unespecified	Unespecified	Unespecified	Unespecified
Geoemydidae	Cuora	Cuora amboinensis	Cuora_amboinensis_NAT_AS	Native	Biota	Animalia	Platyhelminthes	Monogenea	Polystomatidea	Polystomatidae	Polystomoides	Polystomoides asiaticus	Verneau et al.	2011	Malaysia	Asia	Unespecified	Unespecified	Unespecified	Unespecified
Geoemydidae	Cuora	Cuora amboinensis	Cuora_amboinensis_NAT_AS	Native	Biota	Animalia	Platyhelminthes	Monogenea	Polystomatidea	Polystomatidae	Polystomoides	Polystomoides malayi	Verneau et al.	2011	Malaysia	Asia	Unespecified	Unespecified	Unespecified	Unespecified
Geoemydidae	Cuora	Cuora amboinensis	Cuora_amboinensis_NAT_AS	Native	Biota	Animalia	Platyhelminthes	Trematoda	Plagiorchiida	Telorchiidae	Telorchis	Telorchis cyclemidis	Wharton	1940	Phillipines	Asia	Unespecified	Unespecified	Unespecified	Unespecified
Geoemydidae	Cuora	Cuora flavomarginata	Cuora_flavomarginata_NAT_AS	Native	Biota	Animalia	Arthropoda	Arachnida	Ixododa	Ixodidae	Amblyomma	Amblyomma kappa	Kwak et al.	2025	Japan	Asia	Unespecified	Unespecified	Unespecified	Unespecified
Geoemydidae	Cuora	Cuora flavomarginata	Cuora_flavomarginata_NAT_NA	Native	Biota	Animalia	Arthropoda	-	Ixodida	Ixodidae	Amblyomma	Amblyomma geoemydae	Simmons & Burridge	2000	USA	North America	Unespecified	Unespecified	Captive	Unespecified
Geoemydidae	Cuora	Cuora mouhotii	Cuora_mouhotii_NAT_AS	Native	Biota	Animalia	Platyhelminthes	Trematoda	Plagiorchiida	Cladorchiidae	Stunkardia	Stunkardia dilymphosa	Murray et al.	2004	Hong Kong	Asia	Unespecified	Dead	Captive	Unespecified
Geoemydidae	Cuora	Cuora mouhotii	Cuora_mouhotii_NAT_NA	Native	Biota	Animalia	Arthropoda	-	Ixodida	Ixodidae	Amblyomma	Amblyomma geoemydae	Simmons & Burridge	2000	USA	North America	Unespecified	Unespecified	Captive	Unespecified
Trionychidae	Cyclanorbis	Cyclanorbis senegalensis	Cyclanorbis_senegalensis_NAT_AF	Native	Biota	Animalia	Platyhelminthes	Trematoda	Aspidogastrida	Aspidogastridae	Cotylaspis	Cotylaspis lenoiri	Aisien et al.	2021	Nigeria	Africa	Unespecified	Unespecified	Unespecified	Unespecified
Trionychidae	Cyclanorbis	Cyclanorbis senegalensis	Cyclanorbis_senegalensis_NAT_AF	Native	Biota	Animalia	Platyhelminthes	Trematoda	Aspidogastrida	Aspidogastridae	Cotylaspis	Cotylaspis lenoiri	Alves et al.	2015	Senegal	Africa	Unespecified	Unespecified	Unespecified	Unespecified
Trionychidae	Cyclanorbis	Cyclanorbis senegalensis	Cyclanorbis_senegalensis_NON_NA	Non-Native	Biota	Animalia	Arthropoda	-	Ixodida	Ixodidae	Amblyomma	Amblyomma nuttalli	Burridge, Simmons	2003	USA	North America	Unespecified	Alive	Captive	Unespecified
Trionychidae	Cyclemys	Cyclemys dentata	Cyclemys_dentata_NAT_AS	Native	Biota	Animalia	Arthropoda	-	Ixodida	Ixodidae	Amblyomma	Amblyomma geoemydae	Amarga et al.	2022	Philippines	Asia	Unespecified	Alive	Wild	No
Trionychidae	Cyclemys	Cyclemys dentata	Cyclemys_dentata_NAT_SA	Native	Biota	Animalia	Platyhelminthes	Monogenea	Polystomatidea	Polystomatidae	Polystomoides	Polystomoides cyclemydis	Lenis & García-Prieto	2009	Columbia	South America	Unespecified	Both	Wild	Unespecified
Trionychidae	Cyclemys	Cyclemys dentata	Cyclemys_dentata_NAT_AS	Native	Biota	Animalia	Nematoda	Chromadorea	Rhabditida	Kathlaniidae	Falcaustra	-	Murray et al.	2004	Hong Kong	Asia	Unespecified	Dead	Captive	Unespecified
Trionychidae	Cyclemys	Cyclemys dentata	Cyclemys_dentata_NAT_AS	Native	Biota	Animalia	Platyhelminthes	Trematoda	Plagiorchiida	Telorchiidae	Telorchis	-	Murray et al.	2004	Hong Kong	Asia	Unespecified	Dead	Captive	Unespecified
Trionychidae	Cyclemys	Cyclemys dentata	Cyclemys_dentata_NAT_AS	Native	Biota	Animalia	Platyhelminthes	Trematoda	Plagiorchiida	Opisthorchiidae	Astiotrema	Astiotrema cyclemysi	Murray et al.	2004	Hong Kong	Asia	Unespecified	Dead	Captive	Unespecified
Trionychidae	Cyclemys	Cyclemys dentata	Cyclemys_dentata_NAT_AS	Native	Biota	Animalia	Platyhelminthes	Trematoda	Plagiorchiida	Pronocephalidae	Neopronocephalus	Neopronocephalus triangularis	Murray et al.	2004	Hong Kong	Asia	Unespecified	Dead	Captive	Unespecified
Trionychidae	Cyclemys	Cyclemys dentata	Cyclemys_dentata_NAT_AS	Native	Biota	Animalia	Platyhelminthes	Monogenea	Polystomatidea	Polystomatidae	Polystomoides	Polystomoides cyclemydis	Murray et al.	2004	Hong Kong	Asia	Unespecified	Dead	Captive	Unespecified
Trionychidae	Cyclemys	Cyclemys dentata	Cyclemys_dentata_NAT_AS	Native	Biota	Animalia	Platyhelminthes	Trematoda	Plagiorchiida	Cladorchiidae	Stunkardia	Stunkardia dilymphosa	Murray et al.	2004	Hong Kong	Asia	Unespecified	Dead	Captive	Unespecified
Trionychidae	Cyclemys	Cyclemys dentata	Cyclemys_dentata_NAT_NA	Native	Biota	Animalia	Arthropoda	-	Ixodida	Ixodidae	Amblyomma	Amblyomma geoemydae	Simmons & Burridge	2000	USA	North America	Unespecified	Unespecified	Captive	Unespecified
Trionychidae	Cyclemys	Cyclemys dentata	Cyclemys_dentata_NAT_AS	Native	Biota	Animalia	Annelida	Clitellata	Rhynchobdellida	Glossiphoniidae	Placobdelloides	Placobdelloides sirikanchanae	Trivalairat et al.	2019	Thailand	Asia	Unespecified	Alive	Wild	Unespecified
Trionychidae	Cyclemys	Cyclemys enigmatica	Cyclemys_enigmatica_NAT_AS	Native	Biota	Animalia	Annelida	Clitellata	Rhynchobdellida	Glossiphoniidae	Placobdelloides	Placobdelloides sirikanchanae	Trivalairat et al.	2019	Thailand	Asia	Unespecified	Alive	Wild	Unespecified
Trionychidae	Cycloderma	Cycloderma aubryi	Cycloderma_aubryi_UNE_UN	Unespecified	Biota	Animalia	Arthropoda	Maxilopoda	Porocephalida	Sebekidae	Leiperia	Leiperia cincinnalis	Christoffersen & Assis	2013	Unespecified	Unespecified	Adult	Unespecified	Unespecified	Unespecified
Emydidae	Deirochelys	Deirochelys reticularia	Deirochelys_reticularia_NAT_NA	Native	Biota	Animalia	Platyhelminthes	Trematoda	Diplostomida	Spirorchiidae	Spirorchis	Spirorchis collinsi	Roberts et al.	2019	USA	North America	Unespecified	Alive	Wild	Unespecified
Emydidae	Deirochelys	Deirochelys reticularia	Deirochelys_reticularia_NAT_NA	Native	Biota	Animalia	Platyhelminthes	Trematoda	Diplostomida	Spirorchiidae	Spirorchis	Spirorchis scripta	Roberts et al.	2019	USA	North America	Unespecified	Alive	Wild	Unespecified
Emydidae	Deirochelys	Deirochelys reticularia	Deirochelys_reticularia_NAT_NA	Native	Biota	Animalia	Platyhelminthes	Trematoda	Plagiorchiida	Telorchiidae	Telorchis	Telorchis corti	Wharton	1940	USA	North America	Unespecified	Unespecified	Unespecified	Unespecified
Trionychidae	Dogania	Dogania subplana	Dogania_subplana_NAT_AF	Native	Biota	Animalia	Platyhelminthes	Trematoda	Aspidogastrida	Aspidogastridae	Cotylaspis	Cotylaspis malayensis	Aisien et al.	2021	Nigeria	Africa	Unespecified	Unespecified	Unespecified	Unespecified
Trionychidae	Dogania	Dogania subplana	Dogania_subplana_NAT_AS	Native	Biota	Animalia	Platyhelminthes	Trematoda	Aspidogastrida	Aspidogastridae	Aspidogaster	Aspidogaster conchicola	Alves et al.	2015	Malaysia	Asia	Unespecified	Unespecified	Unespecified	Unespecified
Trionychidae	Dogania	Dogania subplana	Dogania_subplana_NAT_AS	Native	Biota	Animalia	Platyhelminthes	Trematoda	Diplostomida	Plattidae	Hapalorhynchus	Hapalorhynchus macrotesticularis	Roberts et al.	2016b	Vietnam	Asia	Unespecified	Unespecified	Both	Unespecified
Trionychidae	Dogania	Dogania subplana	Dogania_subplana_NAT_AS	Native	Biota	Animalia	Platyhelminthes	Trematoda	Diplostomida	Plattidae	Hapalorhynchus	Hapalorhynchus macrotesticularis	Platt & Sharma	2012	Malaysia	Asia	Unespecified	Alive	Wild	Unespecified
Chelidae	Elseya	Elseya dentata	Elseya_dentata_NAT_OC	Native	Biota	Animalia	Platyhelminthes	Trematoda	Plagiorchiida	Cladorchiidae	Schizamphistomoides	-	Barton & Fearn	2022	Australia	Oceania	Unespecified	Both	Wild	Unespecified
Chelidae	Elseya	Elseya dentata	Elseya_dentata_NAT_OC	Native	Biota	Animalia	Platyhelminthes	Trematoda	Plagiorchiida	Cladorchiidae	Elseyatrema	Elseyatrema microacetabulare	Barton & Fearn	2022	Australia	Oceania	Unespecified	Both	Wild	Unespecified
Chelidae	Elseya	Elseya dentata	Elseya_dentata_NAT_OC	Native	Biota	Animalia	Platyhelminthes	Trematoda	Plagiorchiida	Heterophydae	Haplorchis	Haplorchis popelkae	Barton & Fearn	2022	Australia	Oceania	Unespecified	Both	Wild	Unespecified
Chelidae	Elseya	Elseya dentata	Elseya_dentata_NAT_OC	Native	Biota	Animalia	Platyhelminthes	Trematoda	Plagiorchiida	Cladorchiidae	Lobatodiscus	Lobatodiscus australiensis	Barton & Fearn	2022	Australia	Oceania	Unespecified	Both	Wild	Unespecified
Chelidae	Elseya	Elseya dentata	Elseya_dentata_NAT_OC	Native	Biota	Animalia	Platyhelminthes	Trematoda	Plagiorchiida	Pronocephalidae	Notopronocephalus	Notopronocephalus peekayi	Barton & Fearn	2022	Australia	Oceania	Unespecified	Both	Wild	Unespecified
Chelidae	Elseya	Elseya dentata	Elseya_dentata_NAT_OC	Native	Biota	Animalia	Platyhelminthes	Trematoda	Plagiorchiida	Pronocephalidae	Notopronocephalus	Notopronocephalus peekayi	Cribb & Pichelin	1997	Australia	Oceania	Unespecified	Alive	Wild	No
Chelidae	Elseya	Elseya dentata	Elseya_dentata_NAT_OC	Native	Biota	Animalia	Platyhelminthes	Trematoda	Plagiorchiida	Cladorchiidae	Elseyatrema	Elseyatrema microacetabulare	Rohde	1984	Australia	Oceania	Unespecified	Alive	Wild	Unespecified
Chelidae	Elseya	Elseya dentata	Elseya_dentata_NAT_OC	Native	Biota	Animalia	Platyhelminthes	Trematoda	Plagiorchiida	Cladorchiidae	Lobatodiscus	Lobatodiscus australiensis	Rohde	1984	Australia	Oceania	Unespecified	Alive	Wild	Unespecified
Chelidae	Elseya	Elseya dentata	Elseya_dentata_NAT_OC	Native	Biota	Animalia	Nematoda	Chromadorea	Rhabditida	Ascarididae	Krefftascaris	Krefftascaris parmenteri	Tkach et al.	2010	Austalia	Oceania	Unespecified	Alive	Wild	Unespecified
Emydidae	Emydoidea	Emydoidea blandingi	Emydoidea_blandingi_NAT_NA	Native	Biota	Animalia	Platyhelminthes	Trematoda	Plagiorchiida	Heronimidae	Heronimus	Heronimus mollis	Brooks & Mayes	1975	USA	North America	Unespecified	Alive	Wild	Unespecified
Emydidae	Emydoidea	Emydoidea blandingi	Emydoidea_blandingi_NAT_NA	Native	Biota	Animalia	Platyhelminthes	Trematoda	Diplostomida	Spirorchiidae	Spirorchis	Spirorchis blandingi	Brooks & Mayes	1975	USA	North America	Unespecified	Alive	Wild	Unespecified
Emydidae	Emydoidea	Emydoidea blandingi	Emydoidea_blandingi_NAT_NA	Native	Biota	Animalia	Platyhelminthes	Trematoda	Plagiorchiida	Telorchiidae	Telorchis	Telorchis medius	Brooks & Mayes	1975	USA	North America	Unespecified	Alive	Wild	Unespecified
Emydidae	Emydoidea	Emydoidea blandingi	Emydoidea_blandingi_NAT_SA	Native	Biota	Animalia	Nematoda	Chromadorea	Rhabditida	Hedruridae	Hedruris	Hedruris pendula	Palumbo et al.	2020	Argentina	South America	Unespecified	Both	Wild	Unespecified
Emydidae	Emydoidea	Emydoidea blandingii	Emydoidea_blandingii_NAT_NA	Native	Biota	Animalia	Annelida	Clitellata	Rhynchobdellida	Glossiphoniidae	Placobdella	Placobdella ornata	Davy et al.	2009	Canada	North America	Unespecified	Alive	Wild	No
Emydidae	Emydoidea	Emydoidea blandingii	Emydoidea_blandingii_NAT_NA	Native	Biota	Animalia	Annelida	Clitellata	Rhynchobdellida	Glossiphoniidae	Placobdella	Placobdella parasitica	Davy et al.	2009	Canada	North America	Unespecified	Alive	Wild	No
Chelidae	Emydura	Emydura australis	Emydura_australis_NAT_OC	Native	Biota	Animalia	Platyhelminthes	Trematoda	Plagiorchiida	Plagiorchiidae	Aptorchis	Aptorchis aequalis	Barton & Fearn	2022	Australia	Oceania	Unespecified	Both	Wild	Unespecified
Chelidae	Emydura	Emydura australis	Emydura_australis_NAT_OC	Native	Biota	Animalia	Platyhelminthes	Trematoda	Plagiorchiida	Plagiorchiidae	Aptorchis	Aptorchis glandularis	Barton & Fearn	2022	Australia	Oceania	Unespecified	Both	Wild	Unespecified
Chelidae	Emydura	Emydura australis	Emydura_australis_NAT_OC	Native	Biota	Animalia	Nematoda	Chromadorea	Rhabditida	Camallanidae	Camallanus	-	Kuzmin et al.	2009	Australia	Oceania	Unespecified	Alive	Wild	Unespecified
Chelidae	Emydura	Emydura australis	Emydura_australis_NAT_OC	Native	Biota	Animalia	Annelida	Clitellata	Rhynchobdellida	Glossiphoniidae	Placobdelloides	Placobdelloides octostriata	Tucker et al.	2005	Austalia	Oceania	Unespecified	Alive	Wild	Unespecified
Chelidae	Emydura	Emydura macquarii	Emydura_macquarii_NAT_OC	Native	Biota	Animalia	Platyhelminthes	Trematoda	Aspidogastrida	Aspidogastridae	Sychnocotyle	Sychnocotyle kholo	Alves et al.	2015	Australia	Oceania	Unespecified	Unespecified	Unespecified	Unespecified
Chelidae	Emydura	Emydura macquarii	Emydura_macquarii_NAT_OC	Native	Biota	Animalia	Platyhelminthes	Trematoda	Plagiorchiida	Plagiorchiidae	Aptorchis	Aptorchis aequalis	Barton & Fearn	2022	Australia	Oceania	Unespecified	Both	Wild	Unespecified
Chelidae	Emydura	Emydura macquarii	Emydura_macquarii_NAT_OC	Native	Biota	Animalia	Platyhelminthes	Trematoda	Plagiorchiida	Plagiorchiidae	Aptorchis	Aptorchis anfracticirrus	Barton & Fearn	2022	Australia	Oceania	Unespecified	Both	Wild	Unespecified
Chelidae	Emydura	Emydura macquarii	Emydura_macquarii_NAT_OC	Native	Biota	Animalia	Platyhelminthes	Trematoda	Plagiorchiida	Plagiorchiidae	Aptorchis	Aptorchis elegans	Barton & Fearn	2022	Australia	Oceania	Unespecified	Both	Wild	Unespecified
Chelidae	Emydura	Emydura macquarii	Emydura_macquarii_NAT_OC	Native	Biota	Animalia	Platyhelminthes	Trematoda	Plagiorchiida	Plagiorchiidae	Auriculotrema	Auriculotrema lechneri	Barton & Fearn	2022	Australia	Oceania	Unespecified	Both	Wild	Unespecified
Chelidae	Emydura	Emydura macquarii	Emydura_macquarii_NAT_OC	Native	Biota	Animalia	Platyhelminthes	Trematoda	Plagiorchiida	Pronocephalidae	Buckarootrema	Buckarootrema goodmani	Barton & Fearn	2022	Australia	Oceania	Unespecified	Both	Wild	Unespecified
Chelidae	Emydura	Emydura macquarii	Emydura_macquarii_NAT_OC	Native	Biota	Animalia	Platyhelminthes	Trematoda	Plagiorchiida	Choanocotylidae	Choanocotyle	Choanocotyle elegans	Barton & Fearn	2022	Australia	Oceania	Unespecified	Both	Wild	Unespecified
Chelidae	Emydura	Emydura macquarii	Emydura_macquarii_NAT_OC	Native	Biota	Animalia	Platyhelminthes	Trematoda	Plagiorchiida	Choanocotylidae	Choanocotyle	Choanocotyle nematoides	Barton & Fearn	2022	Australia	Oceania	Unespecified	Both	Wild	Unespecified
Chelidae	Emydura	Emydura macquarii	Emydura_macquarii_NAT_OC	Native	Biota	Animalia	Platyhelminthes	Trematoda	Plagiorchiida	Pronocephalidae	Notopronocephalus	Notopronocephalus peekayi	Barton & Fearn	2022	Australia	Oceania	Unespecified	Both	Wild	Unespecified
Chelidae	Emydura	Emydura macquarii	Emydura_macquarii_NAT_OC	Native	Biota	Animalia	Platyhelminthes	Trematoda	Plagiorchiida	Cladorchiidae	Pretestis	Pretestis laticaecum	Barton & Fearn	2022	Australia	Oceania	Unespecified	Both	Wild	Unespecified
Chelidae	Emydura	Emydura macquarii	Emydura_macquarii_NAT_OC	Native	Biota	Animalia	Platyhelminthes	Trematoda	Diplostomida	Spirorchiidae	Uterotrema	Uterotrema australispinosa	Barton & Fearn	2022	Australia	Oceania	Unespecified	Both	Wild	Unespecified
Chelidae	Emydura	Emydura macquarii	Emydura_macquarii_NAT_OC	Native	Biota	Animalia	Platyhelminthes	Trematoda	Diplostomida	Spirorchiidae	Uterotrema	Uterotrema burnsi	Barton & Fearn	2022	Australia	Oceania	Unespecified	Both	Wild	Unespecified
Chelidae	Emydura	Emydura macquarii	Emydura_macquarii_NAT_OC	Native	Biota	Animalia	Platyhelminthes	Trematoda	Diplostomida	Spirorchiidae	Uterotrema	Uterotrema kreffti	Barton & Fearn	2022	Australia	Oceania	Unespecified	Both	Wild	Unespecified
Chelidae	Emydura	Emydura macquarii	Emydura_macquarii_NAT_OC	Native	Biota	Animalia	Platyhelminthes	Trematoda	Plagiorchiida	Auridistomidae	Aussietrema	Aussietrema cribbi	Pichelin	1995	Australia	Oceania	Unespecified	Unespecified	Unespecified	Unespecified
Chelidae	Emydura	Emydura macquarii	Emydura_macquarii_NAT_OC	Native	Biota	Animalia	Platyhelminthes	Trematoda	Plagiorchiida	Pronocephalidae	Notopronocephalus	Notopronocephalus peekayi	Cribb & Pichelin	1997	Australia	Oceania	Unespecified	Alive	Wild	No
Chelidae	Emydura	Emydura macquarii	Emydura_macquarii_NAT_OC	Native	Biota	Animalia	Platyhelminthes	Monogenea	Polystomatidea	Polystomatidae	Pleurodirotrema	Pleurodirotrema macleayi	Du Preez & Verneau	2020	Australia	Oceania	Unespecified	Dead	Unespecified	Unespecified
Chelidae	Emydura	Emydura macquarii	Emydura_macquarii_NAT_OC	Native	Biota	Animalia	Platyhelminthes	Trematoda	Plagiorchiida	Auridistomidae	Aussietrema	Aussietrema queenslandense	Pichelin	1995	Australia	Oceania	Unespecified	Unespecified	Unespecified	Unespecified
Chelidae	Emydura	Emydura macquarii	Emydura_macquarii_NAT_OC	Native	Biota	Animalia	Platyhelminthes	Monogenea	Polystomatidea	Polystomatidae	Pleurodirotrema	Pleurodirotrema kreffti	Pichelin	1995	Australia	Oceania	Unespecified	Unespecified	Unespecified	Unespecified
Chelidae	Emydura	Emydura macquarii	Emydura_macquarii_NAT_OC	Native	Biota	Animalia	Platyhelminthes	Monogenea	Polystomatidea	Polystomatidae	Pleurodirotrema	Pleurodirotrema macleayi	Pichelin	1995	Australia	Oceania	Unespecified	Unespecified	Unespecified	Unespecified
Chelidae	Emydura	Emydura macquarii	Emydura_macquarii_NAT_OC	Native	Biota	Animalia	Platyhelminthes	Monogenea	Polystomatidea	Polystomatidae	Uropolystomoides	Uropolystomoides australiensis	Pichelin	1995	Australia	Oceania	Unespecified	Unespecified	Unespecified	Unespecified
Chelidae	Emydura	Emydura macquarii	Emydura_macquarii_NAT_OC	Native	Biota	Animalia	Platyhelminthes	Trematoda	Aspidogastrida	Aspidogastridae	Sychnocotyle	Sychnocotyle kholo	Ferguson et al.	1999	Australia	Oceania	Unespecified	Alive	Wild	No
Chelidae	Emydura	Emydura macquarii	Emydura_macquarii_NAT_OC	Native	Biota	Animalia	Nematoda	Chromadorea	Rhabditida	Camallanidae	Camallanus	-	Kuzmin et al.	2009	Australia	Oceania	Unespecified	Alive	Wild	Unespecified
Chelidae	Emydura	Emydura macquarii	Emydura_macquarii_NAT_SA	Native	Biota	Animalia	Platyhelminthes	Monogenea	Polystomatidea	Polystomatidae	Polystomoides	-	Lenis & García-Prieto	2009	Columbia	South America	Unespecified	Both	Wild	Unespecified
Chelidae	Emydura	Emydura macquarii	Emydura_macquarii_NAT_OC	Native	Biota	Animalia	Platyhelminthes	Monogenea	Polystomatidea	Polystomatidae	Uropolystomoides	Uropolystomoides australiensis	Littlewood et al.	1997	Australia	Oceania	Unespecified	Unespecified	Unespecified	Unespecified
Chelidae	Emydura	Emydura macquarii	Emydura_macquarii_NAT_OC	Native	Biota	Animalia	Platyhelminthes	Monogenea	Polystomatidea	Polystomatidae	Uropolystomoides	Uropolystomoides australiensis	Littlewood et al.	1997	Australia	Oceania	Unespecified	Unespecified	Unespecified	Unespecified
Chelidae	Emydura	Emydura macquarii	Emydura_macquarii_NAT_OC	Native	Biota	Animalia	Annelida	Clitellata	Rhynchobdellida	Glossiphoniidae	Placobdelloides	Placobdelloides bancrofti	McKenna et al.	2005	Australia	Oceania	Unespecified	Alive	Wild	Unespecified
Chelidae	Emydura	Emydura macquarii	Emydura_macquarii_NAT_OC	Native	Biota	Animalia	Annelida	Clitellata	Rhynchobdellida	Glossiphoniidae	Placobdelloides	Placobdelloides bancrofti	McKnight et al.	2021	Australia	Oceania	Unespecified	Unespecified	Unespecified	Unespecified
Chelidae	Emydura	Emydura macquarii	Emydura_macquarii_NAT_OC	Native	Biota	Animalia	Platyhelminthes	Monogenea	Polystomatidea	Polystomatidae	Polystomoides	-	Meyer et al.	2015	Australia	Oceania	Unespecified	Unespecified	Unespecified	Unespecified
Chelidae	Emydura	Emydura macquarii	Emydura_macquarii_NAT_OC	Native	Biota	Animalia	Platyhelminthes	Cestoda	Cyclophyllidea	Gryporhynchidae	Glossocercus	Glossocercus chelodinae	Pichelin et al.	1998	Australia	Oceania	Unespecified	Unespecified	Wild	Unespecified
Chelidae	Emydura	Emydura macquarii	Emydura_macquarii_NAT_OC	Native	Biota	Animalia	Platyhelminthes	Trematoda	Plagiorchiida	Choanocotylidae	Auriculotrema	Auriculotrema lechneri	Platt	2003	Australia	Oceania	Unespecified	Alive	Wild	Unespecified
Chelidae	Emydura	Emydura macquarii	Emydura_macquarii_NAT_OC	Native	Biota	Animalia	Platyhelminthes	Trematoda	Diplostomida	Spirorchiidae	Uterotrema	Uterotrema australispinosa	Platt & Blair	1996	Australia	Oceania	Unespecified	Alive	Wild	Unespecified
Chelidae	Emydura	Emydura macquarii	Emydura_macquarii_NAT_OC	Native	Biota	Animalia	Platyhelminthes	Trematoda	Diplostomida	Spirorchiidae	Uterotrema	Uterotrema burnsi	Platt & Blair	1996	Australia	Oceania	Unespecified	Alive	Wild	Unespecified
Chelidae	Emydura	Emydura macquarii	Emydura_macquarii_NAT_OC	Native	Biota	Animalia	Platyhelminthes	Trematoda	Diplostomida	Spirorchiidae	Uterotrema	Uterotrema kreffti	Platt & Blair	1996	Australia	Oceania	Unespecified	Alive	Wild	Unespecified
Chelidae	Emydura	Emydura macquarii	Emydura_macquarii_NAT_OC	Native	Biota	Animalia	Platyhelminthes	Trematoda	Plagiorchiida	Pronocephalidae	Buckarootrema	Buckarootrema goodmani	Platt & Brooks	2001	Australia	Oceania	Unespecified	Alive	Wild	Unespecified
Chelidae	Emydura	Emydura macquarii	Emydura_macquarii_NAT_OC	Native	Biota	Animalia	Platyhelminthes	Trematoda	Plagiorchiida	Plagiorchioidea	Aptorchis	Aptorchis aequalis	Platt & Jensen	2002	Australia	Oceania	Unespecified	Alive	Wild	Unespecified
Chelidae	Emydura	Emydura macquarii	Emydura_macquarii_NAT_OC	Native	Biota	Animalia	Platyhelminthes	Trematoda	Diplostomida	Spirorchiidae	Uterotrema	Uterotrema australispinosa	Platt & Pichelin	1994	Australia	Oceania	Unespecified	Alive	Wild	Unespecified
Chelidae	Emydura	Emydura macquarii	Emydura_macquarii_NAT_OC	Native	Biota	Animalia	Nematoda	Chromadorea	Rhabditida	Camallanidae	Camallanus	-	Rigby et al.	2008	Australia	Oceania	Unespecified	Unespecified	Unespecified	Unespecified
Chelidae	Emydura	Emydura macquarii	Emydura_macquarii_NAT_UN	Native	Biota	Animalia	Platyhelminthes	Trematoda	Plagiorchiida	Choanocotylidae	Auriculotrema	Auriculotrema lechneri	Shamsi et al.	2021	Unespecified	Unespecified	Unespecified	Unespecified	Unespecified	Unespecified
Chelidae	Emydura	Emydura macquarii	Emydura_macquarii_NAT_UN	Native	Biota	Animalia	Platyhelminthes	Trematoda	Plagiorchiida	Choanocotylidae	Choanocotyle	Choanocotyle elegans	Shamsi et al.	2021	Unespecified	Unespecified	Unespecified	Unespecified	Unespecified	Unespecified
Chelidae	Emydura	Emydura macquarii	Emydura_macquarii_NAT_UN	Native	Biota	Animalia	Platyhelminthes	Trematoda	Plagiorchiida	Choanocotylidae	Choanocotyle	Choanocotyle nematoides	Shamsi et al.	2021	Unespecified	Unespecified	Unespecified	Unespecified	Unespecified	Unespecified
Chelidae	Emydura	Emydura macquarii	Emydura_macquarii_NAT_OC	Native	Biota	Animalia	Platyhelminthes	Trematoda	Plagiorchiida	-	-	-	Sue & Platt	1998	Australia	Oceania	Adult and Juvenile	Alive	Wild	Unespecified
Chelidae	Emydura	Emydura macquarii	Emydura_macquarii_NAT_OC	Native	Biota	Animalia	Platyhelminthes	Trematoda	Plagiorchiida	Plagiorchiidae	Aptorchis	Aptorchis aequalis	Sue & Platt	1999a	Australia	Oceania	Unespecified	Alive	Wild	Unespecified
Chelidae	Emydura	Emydura macquarii	Emydura_macquarii_NAT_OC	Native	Biota	Animalia	Platyhelminthes	Monogenea	Polystomatidea	Polystomatidae	Polystomoides	Polystomoides austarliensis	Verneau et al.	2011	Austalia	Oceania	Unespecified	Unespecified	Unespecified	Unespecified
Chelidae	Emydura	Emydura signata	Emydura_signata_NAT_OC	Native	Biota	Animalia	Platyhelminthes	Trematoda	Plagiorchiida	Pronocephalidae	Notopronocephalus	Notopronocephalus peekayi	Barton & Fearn	2022	Australia	Oceania	Unespecified	Both	Wild	Unespecified
Chelidae	Emydura	Emydura signata	Emydura_signata_NAT_OC	Native	Biota	Animalia	Platyhelminthes	Monogenea	Polystomatidea	Polystomatidae	Aussietrema	Aussietrema queenslandense	Du Preez & Verneau	2020	Australia	Oceania	Unespecified	Dead	Unespecified	Unespecified
Chelidae	Emydura	Emydura tanybaraga	Emydura_tanybaraga_NAT_OC	Native	Biota	Animalia	Nematoda	Chromadorea	Rhabditida	Ascarididae	Krefftascaris	Krefftascaris parmenteri	Tkach et al.	2010	Austalia	Oceania	Unespecified	Alive	Wild	Unespecified
Chelidae	Emydura	Emydura victoriae	Emydura_victoriae_NAT_OC	Native	Biota	Animalia	Platyhelminthes	Trematoda	Aspidogastrida	Aspidogastridae	Sychnocotyle	-	Alves et al.	2015	Australia	Oceania	Unespecified	Unespecified	Unespecified	Unespecified
Chelidae	Emydura	Emydura victoriae	Emydura_victoriae_NAT_OC	Native	Biota	Animalia	Platyhelminthes	Trematoda	Aspidogastrida	Aspidogastridae	Neosychnocotyle	Neosychnocotyle maggiae	Alves et al.	2015	Australia	Oceania	Unespecified	Unespecified	Unespecified	Unespecified
Chelidae	Emydura	Emydura victoriae	Emydura_victoriae_NAT_OC	Native	Biota	Animalia	Platyhelminthes	Trematoda	Plagiorchiida	Pronocephalidae	Buckarootrema	Buckarootrema minutum	Barton & Fearn	2022	Australia	Oceania	Unespecified	Both	Wild	Unespecified
Chelidae	Emydura	Emydura victoriae	Emydura_victoriae_NAT_OC	Native	Biota	Animalia	Platyhelminthes	Trematoda	Plagiorchiida	Heterophydae	Haplorchis	Haplorchis popelkae	Barton & Fearn	2022	Australia	Oceania	Unespecified	Both	Wild	Unespecified
Chelidae	Emydura	Emydura victoriae	Emydura_victoriae_NAT_OC	Native	Biota	Animalia	Platyhelminthes	Trematoda	Plagiorchiida	Microscaphidiidae	Paradeuterobaris	Paradeuterobaris victoriae	Barton & Fearn	2022	Australia	Oceania	Unespecified	Both	Wild	Unespecified
Chelidae	Emydura	Emydura victoriae	Emydura_victoriae_NAT_OC	Native	Biota	Animalia	Platyhelminthes	Trematoda	Plagiorchiida	Pronocephalidae	Buckarootrema	Buckarootrema minutum	Snyder & Tkach	2006	Australia	Oceania	Unespecified	Alive	Wild	Unespecified
Chelidae	Emydura	Emydura victoriae	Emydura_victoriae_NAT_OC	Native	Biota	Animalia	Platyhelminthes	Trematoda	Plagiorchiida	Microscaphidiidae	Paradeuterobaris	Paradeuterobaris victoriae	Snyder & Tkach	2006	Australia	Oceania	Unespecified	Alive	Wild	Unespecified
Emydidae	Emys	Emys orbicularis	Emys_orbicularis_NAT_EU	Native	Biota	Animalia	Annelida	Clitellata	Rhynchobdellida	Glossiphoniidae	Placobdella	Placobdella costata	Bielecki et al.	2012	Poland	Europe	Unespecified	Alive	Wild	No
Emydidae	Emys	Emys orbicularis	Emys_orbicularis_NON_NA	Non-Native	Biota	Animalia	Arthropoda	-	Ixodida	Ixodidae	Hyalomma	Hyalomma aegyptium	Burridge, Simmons	2003	USA	North America	Unespecified	Alive	Captive	Unespecified
Emydidae	Emys	Emys orbicularis	Emys_orbicularis_NAT_AS	Native	Biota	Animalia	Annelida	Clitellata	Rhynchobdellida	Glossiphoniidae	Placobdella	Placobdella costata	Ceylan & Çetinkaya	2023	Turkey	Asia	Unespecified	Alive	Wild	Unespecified
Emydidae	Emys	Emys orbicularis	Emys_orbicularis_NAT_EU	Native	Biota	Animalia	Platyhelminthes	Monogenea	Polystomatidea	Polystomatidae	Polystomoides	Polystomoides soredensis	Chaabane et al.	2022	France	Europe	Unespecified	Unespecified	Unespecified	Unespecified
Emydidae	Emys	Emys orbicularis	Emys_orbicularis_NAT_EU	Native	Biota	Animalia	Nematoda	Chromadorea	Rhabditida	Camallanidae	Camallanus	-	Demkowska-Kutrzepa et al.	2018	Unespecified	Europe	Unespecified	Unespecified	Wild	Unespecified
Emydidae	Emys	Emys orbicularis	Emys_orbicularis_NAT_EU	Native	Biota	Animalia	Nematoda	Chromadorea	Rhabditida	Pharyngondoninae	Tachygonetria	-	Demkowska-Kutrzepa et al.	2018	Unespecified	Europe	Unespecified	Unespecified	Wild	Unespecified
Emydidae	Emys	Emys orbicularis	Emys_orbicularis_NAT_AS	Native	Biota	Animalia	Nematoda	Chromadorea	Rhabditida	Camallanidae	Camallanus	-	Demkowska-Kutrzepa et al.	2018	Unespecified	Asia	Unespecified	Unespecified	Wild	Unespecified
Emydidae	Emys	Emys orbicularis	Emys_orbicularis_NAT_AS	Native	Biota	Animalia	Nematoda	Chromadorea	Rhabditida	Camallanidae	Serpinema	-	Demkowska-Kutrzepa et al.	2018	Unespecified	Asia	Unespecified	Unespecified	Wild	Unespecified
Emydidae	Emys	Emys orbicularis	Emys_orbicularis_NAT_AS	Native	Biota	Animalia	Nematoda	Chromadorea	Rhabditida	Gnathostomatidae	Spiroxys	-	Demkowska-Kutrzepa et al.	2018	Unespecified	Asia	Unespecified	Unespecified	Wild	Unespecified
Emydidae	Emys	Emys orbicularis	Emys_orbicularis_NAT_AS	Native	Biota	Animalia	Nematoda	Chromadorea	Rhabditida	Kathlaniidae	Falcaustra	-	Demkowska-Kutrzepa et al.	2018	Unespecified	Asia	Unespecified	Unespecified	Wild	Unespecified
Emydidae	Emys	Emys orbicularis	Emys_orbicularis_NAT_AS	Native	Biota	Animalia	Platyhelminthes	Trematoda	Diplostomida	Spirorchiidae	Spirhapalum	-	Demkowska-Kutrzepa et al.	2018	Unespecified	Asia	Unespecified	Unespecified	Wild	Unespecified
Emydidae	Emys	Emys orbicularis	Emys_orbicularis_NAT_EU	Native	Biota	Animalia	Platyhelminthes	Trematoda	Plagiorchiida	Telorchiidae	Telorchis	-	Demkowska-Kutrzepa et al.	2018	Unespecified	Europe	Unespecified	Unespecified	Wild	Unespecified
Emydidae	Emys	Emys orbicularis	Emys_orbicularis_NAT_EU	Native	Biota	Animalia	Nematoda	Chromadorea	Rhabditida	Kathlaniidae	Falcaustra	Falcaustra armenica	Demkowska-Kutrzepa et al.	2018	Unespecified	Europe	Unespecified	Unespecified	Wild	Unespecified
Emydidae	Emys	Emys orbicularis	Emys_orbicularis_NAT_EU	Native	Biota	Animalia	Platyhelminthes	Trematoda	Plagiorchiida	Plagiorchiidae	Plagiorchis	Plagiorchis mutantionis	Demkowska-Kutrzepa et al.	2018	Unespecified	Europe	Unespecified	Unespecified	Wild	Unespecified
Emydidae	Emys	Emys orbicularis	Emys_orbicularis_NAT_EU	Native	Biota	Animalia	Platyhelminthes	Monogenea	Polystomatidea	Polystomatidae	Polystomoides	Polystomoides ocellatum	Demkowska-Kutrzepa et al.	2018	Unespecified	Europe	Unespecified	Unespecified	Wild	Unespecified
Emydidae	Emys	Emys orbicularis	Emys_orbicularis_NAT_EU	Native	Biota	Animalia	Platyhelminthes	Monogenea	Polystomatidea	Polystomatidae	Polystomoides	Polystomoides orbiculare	Demkowska-Kutrzepa et al.	2018	Unespecified	Europe	Unespecified	Unespecified	Wild	Unespecified
Emydidae	Emys	Emys orbicularis	Emys_orbicularis_NAT_EU	Native	Biota	Animalia	Platyhelminthes	Monogenea	Polystomatidea	Polystomatidae	Polystomoides	Polystomoides oris	Demkowska-Kutrzepa et al.	2018	Unespecified	Europe	Unespecified	Unespecified	Wild	Unespecified
Emydidae	Emys	Emys orbicularis	Emys_orbicularis_NAT_EU	Native	Biota	Animalia	Nematoda	Chromadorea	Rhabditida	Camallanidae	Serpinema	Serpinema microcephalus	Demkowska-Kutrzepa et al.	2018	Unespecified	Europe	Unespecified	Unespecified	Wild	Unespecified
Emydidae	Emys	Emys orbicularis	Emys_orbicularis_NAT_EU	Native	Biota	Animalia	Platyhelminthes	Trematoda	Diplostomida	Spirorchiidae	Spirhapalum	Spirhapalum polesianum	Demkowska-Kutrzepa et al.	2018	Unespecified	Europe	Unespecified	Unespecified	Wild	Unespecified
Emydidae	Emys	Emys orbicularis	Emys_orbicularis_NAT_EU	Native	Biota	Animalia	Platyhelminthes	Trematoda	Diplostomida	Spirorchiidae	Spirorchis	Spirorchis elegans	Demkowska-Kutrzepa et al.	2018	Unespecified	Europe	Unespecified	Unespecified	Wild	Unespecified
Emydidae	Emys	Emys orbicularis	Emys_orbicularis_NAT_EU	Native	Biota	Animalia	Nematoda	Chromadorea	Rhabditida	Gnathosmatidae	Spiroxys	Spiroxys contortus	Demkowska-Kutrzepa et al.	2021	Unespecified	Europe	Unespecified	Unespecified	Wild	Unespecified
Emydidae	Emys	Emys orbicularis	Emys_orbicularis_NAT_EU	Native	Biota	Animalia	Platyhelminthes	Trematoda	Plagiorchiida	Telorchiidae	Telorchis	Telorchis assula	Demkowska-Kutrzepa et al.	2018	Unespecified	Europe	Unespecified	Unespecified	Wild	Unespecified
Emydidae	Emys	Emys orbicularis	Emys_orbicularis_NAT_EU	Native	Biota	Animalia	Platyhelminthes	Trematoda	Plagiorchiida	Telorchiidae	Telorchis	Telorchis parvus	Demkowska-Kutrzepa et al.	2018	Unespecified	Europe	Unespecified	Unespecified	Wild	Unespecified
Emydidae	Emys	Emys orbicularis	Emys_orbicularis_NAT_EU	Native	Biota	Animalia	Platyhelminthes	Trematoda	Plagiorchiida	Telorchiidae	Telorchis	Telorchis stossichi	Demkowska-Kutrzepa et al.	2018	Unespecified	Europe	Unespecified	Unespecified	Wild	Unespecified
Emydidae	Emys	Emys orbicularis	Emys_orbicularis_UNE_UN	Unespecified	Biota	Animalia	Platyhelminthes	Monogenea	Polystomatidea	Polystomatidae	Polystomoides	Polystomoides orbiculare	Meyer et al.	2015	Unespecified	Unespecified	Unespecified	Unespecified	Unespecified	Unespecified
Emydidae	Emys	Emys orbicularis	Emys_orbicularis_UNE_UN	Unespecified	Biota	Animalia	Platyhelminthes	Trematoda	Diplostomida	Spirorchiidae	-	-	Zwart	2006	Unespecified	Unespecified	Unespecified	Unespecified	Unespecified	Unespecified
Emydidae	Emys	Emys orbicularis	Emys_orbicularis_NAT_AF	Native	Biota	Animalia	Annelida	Clitellata	Rhynchobdellida	Glossiphoniidae	Placobdella	Placobdella costata	El Hili et al.	2020	Tunisia	Africa	Unespecified	Alive	Wild	No
Emydidae	Emys	Emys orbicularis	Emys_orbicularis_NAT_AF	Native	Biota	Animalia	Annelida	Clitellata	Rhynchobdellida	Glossiphoniidae	Placobdella	Placobdella costata	Fediras et al.	2017	Algeria	Africa	Adult and Juvenile	Alive	Wild	No
Emydidae	Emys	Emys orbicularis	Emys_orbicularis_NAT_EU	Native	Biota	Animalia	Platyhelminthes	Monogenea	Polystomatidea	Polystomatidae	Polystomoides	Polystomoides elisabethae	Héritier et al.	2017	France	Europe	Unespecified	Alive	Both	Unespecified
Emydidae	Emys	Emys orbicularis	Emys_orbicularis_NAT_EU	Native	Biota	Animalia	Platyhelminthes	Monogenea	Polystomatidea	Polystomatidae	Polystomoides	Polystomoides ocellatum	Héritier et al.	2017	Spain	Europe	Unespecified	Alive	Both	Unespecified
Emydidae	Emys	Emys orbicularis	Emys_orbicularis_NAT_AF	Native	Biota	Animalia	Platyhelminthes	Monogenea	Polystomatidea	Polystomatidae	Polystomoides	Polystomoides ocellatum	Héritier et al.	2017	Algeria	Africa	Unespecified	Alive	Both	Unespecified
Emydidae	Emys	Emys orbicularis	Emys_orbicularis_NAT_EU	Native	Biota	Animalia	Platyhelminthes	Monogenea	Polystomatidea	Polystomatidae	Polystomoides	Polystomoides orbiculare	Héritier et al.	2017	France	Europe	Unespecified	Alive	Both	Unespecified
Emydidae	Emys	Emys orbicularis	Emys_orbicularis_NAT_EU	Native	Biota	Animalia	Platyhelminthes	Monogenea	Polystomatidea	Polystomatidae	Polystomoides	Polystomoides oris	Héritier et al.	2017	France	Europe	Unespecified	Alive	Both	Unespecified
Emydidae	Emys	Emys orbicularis	Emys_orbicularis_NAT_EU	Native	Biota	Animalia	Platyhelminthes	Monogenea	Polystomatidea	Polystomatidae	Polystomoides	Polystomoides soredensis	Héritier et al.	2018	France	Europe	Unespecified	Alive	Both	Unespecified
Emydidae	Emys	Emys orbicularis	Emys_orbicularis_NAT_EU	Native	Biota	Animalia	Platyhelminthes	Monogenea	Polystomatidea	Polystomatidae	Polystomoides	-	Héritier et al.	2017	France	Europe	Unespecified	Alive	Both	Unespecified
Emydidae	Emys	Emys orbicularis	Emys_orbicularis_NAT_EU	Native	Biota	Animalia	Nematoda	Chromadorea	Rhabditida	Cosmocercidae	Aplectana	-	Hidalgo-Vila et al.	2009	Spain	Europe	Adult	Alive	Wild	Yes
Emydidae	Emys	Emys orbicularis	Emys_orbicularis_NAT_EU	Native	Biota	Animalia	Nematoda	Chromadorea	Rhabditida	Camallanidae	Serpinema	Serpinema microcephalus	Hidalgo-Vila et al.	2009	Spain	Europe	Adult	Alive	Wild	Yes
Emydidae	Emys	Emys orbicularis	Emys_orbicularis_NAT_EU	Native	Biota	Animalia	Platyhelminthes	Trematoda	Diplostomida	Spirorchiidae	Spirorchis	-	Iglesias et al.	2015	Spain	Europe	Unespecified	Both	Wild	Yes
Emydidae	Emys	Emys orbicularis	Emys_orbicularis_NAT_EU	Native	Biota	Animalia	Annelida	Clitellata	Rhynchobdellida	Glossiphoniidae	Placobdella	Placobdella costata	Košel et al.	2004	Slovakia	Europe	Unespecified	Alive	Wild	Unespecified
Emydidae	Emys	Emys orbicularis	Emys_orbicularis_NAT_SE	Native	Biota	Animalia	Annelida	Clitellata	Rhynchobdellida	Glossiphoniidae	Placobdella	Placobdella costata	Kvist et al.	2022	Several	Several	Unespecified	Unespecified	Unespecified	Unespecified
Emydidae	Emys	Emys orbicularis	Emys_orbicularis_NAT_AF	Native	Biota	Animalia	Annelida	Clitellata	Rhynchobdellida	Glossiphoniidae	Placobdella	Placobdella costata	Laghzaoui et al.	2020	Morocco	Africa	Unespecified	Alive	Wild	Unespecified
Emydidae	Emys	Emys orbicularis	Emys_orbicularis_NAT_SA	Native	Biota	Animalia	Platyhelminthes	Monogenea	Polystomatidea	Polystomatidae	Polystomoides	Polystomoides ocellatus	Lenis & García-Prieto	2009	Columbia	South America	Unespecified	Both	Wild	Unespecified
Emydidae	Emys	Emys orbicularis	Emys_orbicularis_NAT_EU	Native	Biota	Animalia	Annelida	Clitellata	Rhynchobdellida	Piscicolidae	Myzobdella	Myzobdella lugubris	Liuzzo et al.	2018	Italy	Europe	Unespecified	Alive	Wild	Yes
Emydidae	Emys	Emys orbicularis	Emys_orbicularis_NAT_EU	Native	Biota	Animalia	Annelida	Clitellata	Rhynchobdellida	Glossiphoniidae	Placobdella	Placobdella costata	Marrone et al.	2016	Italy	Europe	Unespecified	Alive	Wild	Unespecified
Emydidae	Emys	Emys orbicularis	Emys_orbicularis_NAT_EU	Native	Biota	Animalia	Platyhelminthes	Monogenea	Polystomatidea	Polystomatidae	Polystomoides	Polystomoides oris	Meyer et al.	2015	France	Europe	Unespecified	Unespecified	Unespecified	Unespecified
Emydidae	Emys	Emys orbicularis	Emys_orbicularis_NAT_EU	Native	Biota	Animalia	Nematoda	Chromadorea	Rhabditida	Gnathosmatidae	Spiroxys	Spiroxys contortus	Miclăuș et al.	2014	Romania	Europe	Unespecified	Dead	Wild	Unespecified
Emydidae	Emys	Emys orbicularis	Emys_orbicularis_NAT_UN	Native	Biota	Animalia	Nematoda	Chromadorea	Rhabditida	Gnathostomatoidea	Spiroxys	Spiroxys contortus	Miclăuș et al.	2008	Unespecified	Unespecified	Unespecified	Unespecified	Unespecified	Unespecified
Emydidae	Emys	Emys orbicularis	Emys_orbicularis_NAT_EU	Native	Biota	Animalia	Arthropoda	-	Ixodida	Ixodidae	Ixodes	Ixodes ricinus	Mihalca et al.	2012	Roma	Europe	Unespecified	Alive	Wild	Unespecified
Emydidae	Emys	Emys orbicularis	Emys_orbicularis_NAT_EU	Native	Biota	Animalia	Annelida	Clitellata	Rhynchobdellida	Glossiphoniidae	Helobdella	Helobdella europaea	Perera et al.	2019	Spain	Europe	Unespecified	Alive	Wild	Unespecified
Emydidae	Emys	Emys orbicularis	Emys_orbicularis_NAT_UN	Native	Biota	Animalia	Nematoda	Chromadorea	Rhabditida	Kathlaniidae	Falcaustra	Falcaustra araxiana	Rajabloo et al.	2017	Unespecified	Unespecified	Unespecified	Unespecified	Unespecified	Unespecified
Emydidae	Emys	Emys orbicularis	Emys_orbicularis_NAT_AS	Native	Biota	Animalia	Nematoda	Chromadorea	Rhabditida	Kathlaniidae	Falcaustra	-	Rakhshandehroo et al.	2020	Iran	Asia	Unespecified	Alive	Wild	Unespecified
Emydidae	Emys	Emys orbicularis	Emys_orbicularis_NAT_EU	Native	Biota	Animalia	Nematoda	Chromadorea	Rhabditida	Camallanidae	Camallanus	-	Rataj et al.	2011	Slovenia	Europe	Unespecified	Dead	Captive	No
Emydidae	Emys	Emys orbicularis	Emys_orbicularis_NAT_EU	Native	Biota	Animalia	Nematoda	Chromadorea	Rhabditida	Pharyngondoninae	Tachygonetria	-	Rataj et al.	2011	Slovenia	Europe	Unespecified	Dead	Captive	No
Emydidae	Emys	Emys orbicularis	Emys_orbicularis_NAT_EU	Native	Biota	Animalia	Annelida	Clitellata	Rhynchobdellida	Glossiphoniidae	Helobdella	Helobdella europaea	Reyes-Prieto et al.	2013	Spain	Europe	Unespecified	Alive	Wild	Unespecified
Emydidae	Emys	Emys orbicularis	Emys_orbicularis_NAT_AS	Native	Biota	Animalia	Nematoda	Chromadorea	Rhabditida	Kathlaniinae	Falcaustra	-	Sazmand et al.	2024	Iran	Asia	Unespecified	Unespecified	Unespecified	Unespecified
Emydidae	Emys	Emys orbicularis	Emys_orbicularis_NAT_AS	Native	Biota	Animalia	Annelida	Clitellata	Rhynchobdellida	Glossiphoniidae	Haementeria	Haementeria costata	Sazmand et al.	2024	Iran	Asia	Unespecified	Unespecified	Unespecified	Unespecified
Emydidae	Emys	Emys orbicularis	Emys_orbicularis_NAT_AS	Native	Biota	Animalia	Nematoda	Chromadorea	Rhabditida	Camallanidae	Serpinema	Serpinema microcephalus	Sazmand et al.	2024	Iran	Asia	Unespecified	Unespecified	Unespecified	Unespecified
Emydidae	Emys	Emys orbicularis	Emys_orbicularis_NAT_AS	Native	Biota	Animalia	Nematoda	Chromadorea	Rhabditida	Anisakidae	Anisakis	-	Sazmand et al.	2024	Iran	Asia	Unespecified	Unespecified	Unespecified	Unespecified
Emydidae	Emys	Emys orbicularis	Emys_orbicularis_NAT_AS	Native	Biota	Animalia	Nematoda	Chromadorea	Rhabditida	Camallanidae	Camallanus	-	Sazmand et al.	2024	Iran	Asia	Unespecified	Unespecified	Unespecified	Unespecified
Emydidae	Emys	Emys orbicularis	Emys_orbicularis_NAT_AS	Native	Biota	Animalia	Nematoda	Chromadorea	Rhabditida	Hyphomicrobiaceae	Hysterothylacium	-	Sazmand et al.	2024	Iran	Asia	Unespecified	Unespecified	Unespecified	Unespecified
Emydidae	Emys	Emys orbicularis	Emys_orbicularis_NAT_EU	Native	Biota	Animalia	Platyhelminthes	Trematoda	Diplostomida	Spirorchiidae	-	-	Schönbächler et al.	2022	Switzerland	Europe	Adult and Juvenile	Both	Captive	Yes
Emydidae	Emys	Emys orbicularis	Emys_orbicularis_NAT_EU	Native	Biota	Animalia	Nematoda	Chromadorea	Rhabditida	Camallanidae	Serpinema	-	Schonbachlera et al.	2022	Switzerland	Europe	Unespecified	Dead	Both	Yes
Emydidae	Emys	Emys orbicularis	Emys_orbicularis_NAT_EU	Native	Biota	Animalia	Platyhelminthes	Trematoda	Diplostomida	Spirorchiidae	-	-	Schonbachlera et al.	2022	Switzerland	Europe	Unespecified	Dead	Both	Yes
Emydidae	Emys	Emys orbicularis	Emys_orbicularis_NAT_EU	Native	Biota	Animalia	Nematoda	Chromadorea	Rhabditida	Gnathostomatoidea	Spiroxys	Spiroxys contortus	Schonbachlera et al.	2022	Switzerland	Europe	Unespecified	Dead	Both	Yes
Emydidae	Emys	Emys orbicularis	Emys_orbicularis_NAT_AS	Native	Biota	Animalia	Nematoda	Chromadorea	Rhabditida	Kathlaniidae	Falcaustra	Falcaustra araxiana	Shayegh et al.	2016	Iran	Asia	Unespecified	Dead	Wild	Unespecified
Emydidae	Emys	Emys orbicularis	Emys_orbicularis_NAT_AS	Native	Biota	Animalia	Nematoda	Chromadorea	Rhabditida	Camallanidae	Serpinema	Serpinema microcephalus	Shayegh et al.	2016	Iran	Asia	Unespecified	Dead	Wild	Unespecified
Emydidae	Emys	Emys orbicularis	Emys_orbicularis_NAT_AS	Native	Biota	Animalia	Platyhelminthes	Trematoda	Plagiorchiida	Telorchiidae	Telorchis	Telorchis assula	Shayegh et al.	2016	Iran	Asia	Unespecified	Dead	Wild	Unespecified
Emydidae	Emys	Emys orbicularis	Emys_orbicularis_NAT_UN	Native	Biota	Animalia	Nematoda	Chromadorea	Rhabditida	Ascarididae	Angusticaecum	Angusticaecum holopterum	Sprent	1980	Unespecified	Unespecified	Unespecified	Unespecified	Unespecified	Unespecified
Emydidae	Emys	Emys orbicularis	Emys_orbicularis_NAT_EU	Native	Biota	Animalia	Annelida	Clitellata	Rhynchobdellida	Glossiphoniidae	Placobdella	Placobdella costata	Vecchioni et al.	2021	Italy	Europe	Unespecified	Unespecified	Unespecified	Unespecified
Emydidae	Emys	Emys orbicularis	Emys_orbicularis_NAT_EU	Native	Biota	Animalia	Platyhelminthes	Monogenea	Polystomatidea	Polystomatidae	Polystomoides	-	Verneau et al.	2011	France	Europe	Unespecified	Alive	Wild	Unespecified
Emydidae	Emys	Emys orbicularis	Emys_orbicularis_NAT_AF	Native	Biota	Animalia	Annelida	Clitellata	Rhynchobdellida	Glossiphoniidae	Placobdella	Placobdella costata	Verneau et al.	2023a	Morocco	Africa	Unespecified	Alive	Wild	Unespecified
Emydidae	Emys	Emys orbicularis	Emys_orbicularis_NAT_AF	Native	Biota	Animalia	Annelida	Clitellata	Rhynchobdellida	Glossiphoniidae	Placobdella	Placobdella costata	Verneau et al.	2023a	Tunisa	Africa	Unespecified	Alive	Wild	Unespecified
Emydidae	Emys	Emys orbicularis	Emys_orbicularis_NAT_AF	Native	Biota	Animalia	Annelida	Clitellata	Rhynchobdellida	Glossiphoniidae	Placobdella	Placobdella costata	Verneau et al.	2023a	Algeria	Africa	Unespecified	Alive	Wild	Unespecified
Emydidae	Emys	Emys orbicularis	Emys_orbicularis_NAT_SE	Native	Biota	Animalia	Platyhelminthes	Trematoda	Plagiorchiida	Telorchiidae	Telorchis	Telorchis parvus	Wharton	1940	Unespecified	Several	Unespecified	Unespecified	Unespecified	Unespecified
Emydidae	Emys	Emys orbicularis	Emys_orbicularis_NAT_SE	Native	Biota	Animalia	Platyhelminthes	Trematoda	Plagiorchiida	Telorchiidae	Telorchis	Telorchis poirieri	Wharton	1940	Unespecified	Several	Unespecified	Unespecified	Unespecified	Unespecified
Emydidae	Emys	Emys orbicularis	Emys_orbicularis_NAT_SE	Native	Biota	Animalia	Platyhelminthes	Trematoda	Plagiorchiida	Telorchiidae	Telorchis	Telorchis solivagus	Wharton	1940	Unespecified	Several	Unespecified	Unespecified	Unespecified	Unespecified
Emydidae	Emys	Emys orbicularis	Emys_orbicularis_NAT_SE	Native	Biota	Animalia	Platyhelminthes	Trematoda	Plagiorchiida	Telorchiidae	Telorchis	Telorchis stossichi	Wharton	1940	Unespecified	Several	Unespecified	Unespecified	Unespecified	Unespecified
Emydidae	Emys	Emys trinacris	Emys_trinacris_NAT_SE	Native	Biota	Animalia	Annelida	Clitellata	Rhynchobdellida	Glossiphoniidae	Placobdella	Placobdella costata	Kvist et al.	2022	Several	Several	Unespecified	Unespecified	Unespecified	Unespecified
Emydidae	Emys	Emys trinacris	Emys_trinacris_NAT_EU	Native	Biota	Animalia	Annelida	Clitellata	Rhynchobdellida	Glossiphoniidae	Helobdella	Helobdella stagnalis	Marrone et al.	2016	Italy	Europe	Unespecified	Alive	Wild	Unespecified
Emydidae	Emys	Emys trinacris	Emys_trinacris_NAT_EU	Native	Biota	Animalia	Annelida	Clitellata	Rhynchobdellida	Glossiphoniidae	Placobdella	Placobdella costata	Marrone et al.	2016	Italy	Europe	Unespecified	Alive	Wild	Unespecified
Emydidae	Emys	Emys trinacris	Emys_trinacris_NAT_EU	Native	Biota	Animalia	Annelida	Clitellata	Rhynchobdellida	Glossiphoniidae	Placobdella	Placobdella costata	Scardino et al.	2022	Italy	Europe	Unespecified	Alive	Wild	Unespecified
Emydidae	Emys	Emys trinacris	Emys_trinacris_NAT_EU	Native	Biota	Animalia	Annelida	Clitellata	Rhynchobdellida	Glossiphoniidae	Placobdella	Placobdella costata	Vecchioni et al.	2021	Italy	Europe	Unespecified	Unespecified	Unespecified	Unespecified
Geoemydidae	Geochlemys	Geoclemys hamiltonii	Geochlemys_hamiltonii_NAT_AS	Native	Biota	Animalia	Platyhelminthes	Trematoda	Diplostomida	Spirorchiidae	-	-	Haetrakul et al.	2020	Thailand	Asia	Unespecified	Unespecified	Captive	Unespecified
Geoemydidae	Geoemyda	Geoemyda japonica	Geoemyda_japonica_NAT_AS	Native	Biota	Animalia	Arthropoda	Arachnida	Ixododa	Ixodidae	Amblyomma	Amblyomma kappa	Kwak et al.	2025	Japan	Asia	Unespecified	Unespecified	Unespecified	Unespecified
Geoemydidae	Geoclemys	Geoemyda spengleri	Geoclemys_spengleri_NAT_NA	Native	Biota	Animalia	Arthropoda	-	Ixodida	Ixodidae	Amblyomma	Amblyomma geoemydae	Simmons & Burridge	2000	USA	North America	Unespecified	Unespecified	Captive	Unespecified
Emydidae	Glyptemys	Glyptemys insculpta	Glyptemys_insculpta_NAT_NA	Native	Biota	Animalia	Annelida	Clitellata	Rhynchobdellida	Glossiphoniidae	Placobdella	Placobdella ornata	Parren	2013	USA	North America	Adult and Juvenile	Alive	Wild	Yes
Emydidae	Glyptemys	Glyptemys insculpta	Glyptemys_insculpta_NAT_NA	Native	Biota	Animalia	Mollusca	Gastropoda	-	Planorbidae	Ferrissia	Ferrissia californica	Weber et al.	2024	USA	North America	Unespecified	Both	Wild	Unespecified
Emydidae	Glyptemys	Glyptemys insculpta	Glyptemys_insculpta_NAT_NA	Native	Biota	Animalia	Platyhelminthes	Trematoda	Plagiorchiida	Telorchiidae	Telorchis	Telorchis corti	Wharton	1940	USA	North America	Unespecified	Unespecified	Unespecified	Unespecified
Emydidae	Graptemys	Graptemys ernsti	Graptemys_ernsti_NAT_NA	Native	Biota	Animalia	Platyhelminthes	Trematoda	Diplostomida	Spirorchiidae	Spirorchis	-	Roberts et al.	2019	USA	North America	Unespecified	Alive	Wild	Unespecified
Emydidae	Graptemys	Graptemys ernsti	Graptemys_ernsti_NAT_NA	Native	Biota	Animalia	Platyhelminthes	Trematoda	Diplostomida	Spirorchiidae	Spirorchis	Spirorchis innominatus	Roberts et al.	2019	USA	North America	Unespecified	Alive	Wild	Unespecified
Emydidae	Graptemys	Graptemys flavimaculata	Graptemys_flavimaculata_NAT_NA	Native	Biota	Animalia	Platyhelminthes	Trematoda	Aspidogastrida	Aspidogastridae	Cotylaspis	Cotylaspis cokeri	Alves et al.	2015	USA	North America	Unespecified	Unespecified	Unespecified	Unespecified
Emydidae	Graptemys	Graptemys geographica	Graptemys_geographica_NAT_NA	Native	Biota	Animalia	Platyhelminthes	Trematoda	Aspidogastrida	Aspidogastridae	Cotylaspis	Cotylaspis cokeri	Alves et al.	2015	USA	North America	Unespecified	Unespecified	Unespecified	Unespecified
Emydidae	Graptemys	Graptemys geographica	Graptemys_geographica_NAT_NA	Native	Biota	Animalia	Acanthocephala	Eoacanthocephala	Neoechinorhynchida	Neoechinorhynchidae	Neoechinorhynchus	Neoechinorhynchus emydis	McAllister et al.	2014	USA	North America	Adult and Juvenile	Alive	Wild	Unespecified
Emydidae	Graptemys	Graptemys geographica	Graptemys_geographica_NAT_NA	Native	Biota	Animalia	Platyhelminthes	Trematoda	Diplostomida	Spirorchiidae	Unicaecum	Unicaecum dissimilis	Roberts et al.	2019	USA	North America	Unespecified	Alive	Wild	Unespecified
Emydidae	Graptemys	Graptemys geographica	Graptemys_geographica_NAT_NA	Native	Biota	Animalia	Annelida	Clitellata	Rhynchobdellida	Glossiphoniidae	Placobdella	Placobdella ornata	Ryan & Lambert	2005	USA	North America	Adult and Juvenile	Alive	Wild	Unespecified
Emydidae	Graptemys	Graptemys geographica	Graptemys_geographica_NAT_NA	Native	Biota	Animalia	Annelida	Clitellata	Rhynchobdellida	Glossiphoniidae	Placobdella	Placobdella parasitica	Ryan & Lambert	2005	USA	North America	Adult and Juvenile	Alive	Wild	Unespecified
Emydidae	Graptemys	Graptemys geographica	Graptemys_geographica_NAT_NA	Native	Biota	Animalia	Platyhelminthes	Trematoda	Plagiorchiida	Telorchiidae	Telorchis	Telorchis corti	Wharton	1940	USA	North America	Unespecified	Unespecified	Unespecified	Unespecified
Emydidae	Graptemys	Graptemys nigrinoda	Graptemys_nigrinoda_NAT_NA	Native	Biota	Animalia	Platyhelminthes	Trematoda	Diplostomida	Spirorchiidae	Spirorchis	Spirorchis elegans	Roberts et al.	2019	USA	North America	Unespecified	Alive	Wild	Unespecified
Emydidae	Graptemys	Graptemys nigrinoda	Graptemys_nigrinoda_NAT_NA	Native	Biota	Animalia	Platyhelminthes	Trematoda	Diplostomida	Spirorchiidae	Spirorchis	Spirorchis scripta	Roberts et al.	2019	USA	North America	Unespecified	Alive	Wild	Unespecified
Emydidae	Graptemys	Graptemys nigrinoda	Graptemys_nigrinoda_NAT_NA	Native	Biota	Animalia	Platyhelminthes	Trematoda	Diplostomida	Spirorchiidae	Spirorchis	Spirorchis paraminutus	Roberts et al.	2019	USA	North America	Unespecified	Alive	Wild	Unespecified
Emydidae	Graptemys	Graptemys ouachitensis	Graptemys_ouachitensis_NAT_NA	Native	Biota	Animalia	Platyhelminthes	Trematoda	Plagiorchiida	Telorchiidae	Telorchis	Telorchis attenuatus	McAllister et al.	2014	USA	North America	Adult and Juvenile	Alive	Wild	Unespecified
Emydidae	Graptemys	Graptemys pseudogeographica	Graptemys_pseudogeographica_NAT_NA	Native	Biota	Animalia	Platyhelminthes	Trematoda	Aspidogastrida	Aspidogastridae	Cotylaspis	Cotylaspis cokeri	Alves et al.	2015	USA	North America	Unespecified	Unespecified	Unespecified	Unespecified
Emydidae	Graptemys	Graptemys pseudogeographica	Graptemys_pseudogeographica_NAT_NA	Native	Biota	Animalia	Platyhelminthes	Trematoda	Plagiorchiida	Cladorchiidae	Allassostomoides	-	Brooks & Mayes	1975	USA	North America	Unespecified	Alive	Wild	Unespecified
Emydidae	Graptemys	Graptemys pseudogeographica	Graptemys_pseudogeographica_NAT_NA	Native	Biota	Animalia	Platyhelminthes	Trematoda	Plagiorchiida	Telorchiidae	Telorchis	Telorchis corti	Brooks & Mayes	1975	USA	North America	Unespecified	Alive	Wild	Unespecified
Emydidae	Graptemys	Graptemys pseudogeographica	Graptemys_pseudogeographica_NAT_UN	Native	Biota	Animalia	Platyhelminthes	Monogenea	Polystomatidea	Polystomatidae	Polystomoides	-	Du Preez et al.	2017	Unespecified	Unespecified	Unespecified	Unespecified	Unespecified	Unespecified
Emydidae	Graptemys	Graptemys pseudogeographica	Graptemys_pseudogeographica_NON_EU	Non-Native	Biota	Animalia	Nematoda	Chromadorea	Rhabditida	Camallanidae	Serpinema	Serpinema microcephalus	Martínez-Silvestre et al.	2015	Spain	Europe	Adult	Alive	Wild	No
Emydidae	Graptemys	Graptemys pseudogeographica	Graptemys_pseudogeographica_NAT_NA	Native	Biota	Animalia	Platyhelminthes	Monogenea	Polystomatidea	Polystomatidae	Polystomoides	-	Meyer et al.	2015	USA	North America	Unespecified	Unespecified	Unespecified	Unespecified
Emydidae	Graptemys	Graptemys pseudogeographica	Graptemys_pseudogeographica_NAT_NA	Native	Biota	Animalia	Platyhelminthes	Trematoda	Diplostomida	Spirorchiidae	Spirorchis	Spirorchis artericola	Roberts et al.	2019	USA	North America	Unespecified	Alive	Wild	Unespecified
Emydidae	Graptemys	Graptemys pseudogeographica	Graptemys_pseudogeographica_NAT_NA	Native	Biota	Animalia	Platyhelminthes	Trematoda	Diplostomida	Spirorchiidae	Spirorchis	Spirorchis scripta	Roberts et al.	2019	USA	North America	Unespecified	Alive	Wild	Unespecified
Emydidae	Graptemys	Graptemys pseudogeographica	Graptemys_pseudogeographica_NAT_NA	Native	Biota	Animalia	Platyhelminthes	Trematoda	Diplostomida	Spirorchiidae	Unicaecum	Unicaecum ruszkowskii	Roberts et al.	2019	USA	North America	Unespecified	Alive	Wild	Unespecified
Emydidae	Graptemys	Graptemys pseudogeographica	Graptemys_pseudogeographica_NAT_EU	Native	Biota	Animalia	Platyhelminthes	Monogenea	Polystomatidea	Polystomatidae	Polystomoides	-	Verneau et al.	2011	France	Europe	Unespecified	Unespecified	Unespecified	Unespecified
Emydidae	Graptemys	Graptemys pseudogeographica	Graptemys_pseudogeographica_NAT_NA	Native	Biota	Animalia	Platyhelminthes	Monogenea	Polystomatidea	Polystomatidae	Fornixtrema	-	Verneau et al.	2023b	USA	North America	Unespecified	Unespecified	Unespecified	Unespecified
Emydidae	Graptemys	Graptemys pulchra	Graptemys_pulchra_NAT_NA	Native	Biota	Animalia	Platyhelminthes	Trematoda	Diplostomida	Spirorchiidae	Spirorchis	-	Roberts et al.	2019	USA	North America	Unespecified	Alive	Wild	Unespecified
Emydidae	Graptemys	Graptemys pulchra	Graptemys_pulchra_NAT_NA	Native	Biota	Animalia	Platyhelminthes	Trematoda	Diplostomida	Spirorchiidae	Spirorchis	Spirorchis elegans	Roberts et al.	2019	USA	North America	Unespecified	Alive	Wild	Unespecified
Emydidae	Graptemys	Graptemys pulchra	Graptemys_pulchra_NAT_NA	Native	Biota	Animalia	Platyhelminthes	Trematoda	Diplostomida	Spirorchiidae	Spirorchis	Spirorchis scripta	Roberts et al.	2019	USA	North America	Unespecified	Alive	Wild	Unespecified
Emydidae	Graptemys	Graptemys pulchra	Graptemys_pulchra_NAT_NA	Native	Biota	Animalia	Platyhelminthes	Trematoda	Diplostomida	Spirorchiidae	Spirorchis	Spirorchis paraminutus	Roberts et al.	2019	USA	North America	Unespecified	Alive	Wild	Unespecified
Geoemydidae	Hardella thurjii	Hardella thurjii	Hardella thurjii_thurjii_NAT_SA	Native	Biota	Animalia	Platyhelminthes	Monogenea	Polystomatidea	Polystomatidae	Polystomoides	-	Lenis & García-Prieto	2009	Columbia	South America	Unespecified	Both	Wild	Unespecified
Geoemydidae	Heosemys	Heosemys annandalii	Heosemys_annandalii_NAT_AS	Native	Biota	Animalia	Platyhelminthes	Trematoda	Diplostomida	Plattidae	Enterohaematotrema	-	Dutton & Bullard	2020	Vietnam	Asia	Unespecified	Dead	Captive	No
Geoemydidae	Heosemys	Heosemys grandis	Heosemys_grandis_NON_NA	Non-Native	Biota	Animalia	Arthropoda	-	Ixodida	Ixodidae	Amblyomma	Amblyomma geoemydae	Burridge, Simmons	2003	USA	North America	Unespecified	Alive	Captive	Unespecified
Geoemydidae	Heosemys	Heosemys grandis	Heosemys_grandis_NAT_UN	Native	Biota	Animalia	Nematoda	Chromadorea	Rhabditida	Kathlaniidae	Falcaustra	Falcaustra kinsellai	Bursey & Freeman	2005	Unespecified	Unespecified	Unespecified	Unespecified	Unespecified	Unespecified
Geoemydidae	Heosemys	Heosemys grandis	Heosemys_grandis_NAT_AS	Native	Biota	Animalia	Nematoda	Chromadorea	Rhabditida	Camallanidae	Serpinema	-	Murray et al.	2004	Hong Kong	Asia	Unespecified	Dead	Captive	Unespecified
Geoemydidae	Heosemys	Heosemys grandis	Heosemys_grandis_NAT_AS	Native	Biota	Animalia	Nematoda	Chromadorea	Rhabditida	Molineidae	Oswaldocruzia	-	Murray et al.	2004	Hong Kong	Asia	Unespecified	Dead	Captive	Unespecified
Geoemydidae	Heosemys	Heosemys grandis	Heosemys_grandis_NAT_AS	Native	Biota	Animalia	Nematoda	Chromadorea	Rhabditida	Kathlaniidae	Falcaustra	Falcaustra purvisi	Murray et al.	2004	Hong Kong	Asia	Unespecified	Dead	Captive	Unespecified
Geoemydidae	Heosemys	Heosemys grandis	Heosemys_grandis_NAT_AS	Native	Biota	Animalia	Nematoda	Chromadorea	Rhabditida	Kathlaniidae	Falcaustra	Falcaustra siamensis	Murray et al.	2004	Hong Kong	Asia	Unespecified	Dead	Captive	Unespecified
Geoemydidae	Heosemys	Heosemys grandis	Heosemys_grandis_NAT_AS	Native	Biota	Animalia	Nematoda	Chromadorea	Rhabditida	Kathlaniidae	Falcaustra	Falcaustra stewarti	Murray et al.	2004	Hong Kong	Asia	Unespecified	Dead	Captive	Unespecified
Geoemydidae	Heosemys	Heosemys grandis	Heosemys_grandis_NAT_AS	Native	Biota	Animalia	Platyhelminthes	Trematoda	Plagiorchiida	Cladorchiidae	Stunkardia	Stunkardia dilymphosa	Murray et al.	2004	Hong Kong	Asia	Unespecified	Dead	Captive	Unespecified
Geoemydidae	Heosemys	Heosemys grandis	Heosemys_grandis_NAT_AS	Native	Biota	Animalia	Platyhelminthes	Trematoda	Plagiorchiida	Telorchiidae	Telorchis	Telorchis clemmydis	Murray et al.	2004	Hong Kong	Asia	Unespecified	Dead	Captive	Unespecified
Geoemydidae	Heosemys	Heosemys grandis	Heosemys_grandis_NAT_AS	Native	Biota	Animalia	Nematoda	Chromadorea	Rhabditida	Camallanidae	Serpinema	-	Neely et al.	2017	Hong Kong	Asia	Unespecified	Both	Captive	Unespecified
Geoemydidae	Heosemys	Heosemys grandis	Heosemys_grandis_NAT_AS	Native	Biota	Animalia	Nematoda	Chromadorea	Rhabditida	Heterakidae	Meteterakis	-	Neely et al.	2017	Hong Kong	Asia	Unespecified	Both	Captive	Unespecified
Geoemydidae	Heosemys	Heosemys grandis	Heosemys_grandis_NAT_AS	Native	Biota	Animalia	Platyhelminthes	Trematoda	Plagiorchiida	Cladorchiidae	Orientodiscus	-	Neely et al.	2017	Hong Kong	Asia	Unespecified	Both	Captive	Unespecified
Geoemydidae	Heosemys	Heosemys grandis	Heosemys_grandis_NAT_AS	Native	Biota	Animalia	Nematoda	Chromadorea	Rhabditida	Kathlaniidae	Falcaustra	Falcaustra kinsellai	Neely et al.	2017	Hong Kong	Asia	Unespecified	Both	Captive	Unespecified
Geoemydidae	Heosemys	Heosemys grandis	Heosemys_grandis_NAT_AS	Native	Biota	Animalia	Nematoda	Chromadorea	Rhabditida	Kathlaniidae	Falcaustra	Falcaustra purvisi	Neely et al.	2017	Hong Kong	Asia	Unespecified	Both	Captive	Unespecified
Geoemydidae	Heosemys	Heosemys grandis	Heosemys_grandis_NAT_AS	Native	Biota	Animalia	Nematoda	Chromadorea	Rhabditida	Kathlaniidae	Falcaustra	Falcaustra siamensis	Neely et al.	2017	Hong Kong	Asia	Unespecified	Both	Captive	Unespecified
Geoemydidae	Heosemys	Heosemys grandis	Heosemys_grandis_NAT_AS	Native	Biota	Animalia	Nematoda	Chromadorea	Rhabditida	Kathlaniidae	Falcaustra	Falcaustra stewarti	Neely et al.	2017	Hong Kong	Asia	Unespecified	Both	Captive	Unespecified
Geoemydidae	Heosemys	Heosemys grandis	Heosemys_grandis_NAT_AS	Native	Biota	Animalia	Platyhelminthes	Trematoda	Plagiorchiida	Pronocephalidae	Parapleurogonius	Parapleurogonius brevicecum	Neely et al.	2017	Hong Kong	Asia	Unespecified	Both	Captive	Unespecified
Geoemydidae	Heosemys	Heosemys spinosa	Heosemys_spinosa_NAT_NA	Native	Biota	Animalia	Arthropoda	-	Ixodida	Ixodidae	Amblyomma	Amblyomma geoemydae	Simmons & Burridge	2000	USA	North America	Unespecified	Unespecified	Captive	Unespecified
Chelidae	Hydromedusa	Hydromedusa maximiliani	Hydromedusa_maximiliani_NAT_SA	Native	Biota	Animalia	Platyhelminthes	Monogenea	Polystomatidea	Polystomatidae	Polystomoides	-	Lenis & García-Prieto	2009	Columbia	South America	Unespecified	Both	Wild	Unespecified
Chelidae	Hydromedusa	Hydromedusa maximiliani	Hydromedusa_maximiliani_NAT_SA	Native	Biota	Animalia	Platyhelminthes	Monogenea	Polystomatidea	Polystomatidae	Manotrema	Manotrema brasiliensis	Vieira et al.	2008	Brazil	South America	Unespecified	Unespecified	Unespecified	Unespecified
Chelidae	Hydromedusa	Hydromedusa tectifera	Hydromedusa_tectifera_NAT_SA	Native	Biota	Animalia	Nematoda	Chromadorea	Rhabditida	Camallanidae	Camallanus	Camallanus emydidius	Chaviel et al.	2020	Brazil	South America	Unespecified	Alive	Wild	No
Chelidae	Hydromedusa	Hydromedusa tectifera	Hydromedusa_tectifera_UNE_UN	Unespecified	Biota	Animalia	Arthropoda	Maxilopoda	Porocephalida	Sebekidae	Diesingia	Diesingia megastomum	Christoffersen & Assis	2013	Unespecified	Unespecified	Adult	Unespecified	Unespecified	Unespecified
Chelidae	Hydromedusa	Hydromedusa tectifera	Hydromedusa_tectifera_UNE_UN	Unespecified	Biota	Animalia	Arthropoda	Maxilopoda	Porocephalida	Sebekidae	Pelonia	-	Paré	2008	Unespecified	Unespecified	Unespecified	Unespecified	Unespecified	Unespecified
Chelidae	Hydromedusa	Hydromedusa tectifera	Hydromedusa_tectifera_NAT_AF	Native	Biota	Animalia	Arthropoda	Maxilopoda	Porocephalida	Sebekidae	Sebekia	-	Junker & Boomker	2006	South Africa	Africa	Unespecified	Alive	Wild	Unespecified
Chelidae	Hydromedusa	Hydromedusa tectifera	Hydromedusa_tectifera_NAT_SA	Native	Biota	Animalia	Arthropoda	Maxilopoda	Porocephalida	Sebekidae	Diesingia	Diesingia megastomum	Junker et al.	2003	Brazil	South America	Unespecified	Unespecified	Unespecified	Unespecified
Chelidae	Hydromedusa	Hydromedusa tectifera	Hydromedusa_tectifera_NAT_SA	Native	Biota	Animalia	Nematoda	Chromadorea	Rhabditida	Camallanidae	Camallanus	-	Mascarenhas & Müller	2017	Brazil	South America	Unespecified	Alive	Wild	Unespecified
Chelidae	Hydromedusa	Hydromedusa tectifera	Hydromedusa_tectifera_NAT_SA	Native	Biota	Animalia	Nematoda	Chromadorea	Rhabditida	Camallanidae	Procamallanus	-	Mascarenhas & Müller	2017	Brazil	South America	Unespecified	Alive	Wild	Unespecified
Chelidae	Hydromedusa	Hydromedusa tectifera	Hydromedusa_tectifera_NAT_SA	Native	Biota	Animalia	Nematoda	Chromadorea	Rhabditida	Camallanidae	Camallanus	-	Mascarenhas et al.	2013	Brazil	South America	Adult	Dead	Wild	Unespecified
Chelidae	Hydromedusa	Hydromedusa tectifera	Hydromedusa_tectifera_NAT_SA	Native	Biota	Animalia	Nematoda	Chromadorea	Rhabditida	Gnathosmatidae	Spiroxys	Spiroxys contortus	Mascarenhas et al.	2013	Brazil	South America	Adult	Dead	Wild	Unespecified
Chelidae	Hydromedusa	Hydromedusa tectifera	Hydromedusa_tectifera_NAT_SA	Native	Biota	Animalia	Nematoda	Chromadorea	Rhabditida	Gnathostomatoidea	Gnathostoma	-	Mascarenhas et al.	2022	Brazil	South America	Adult	Both	Wild	Unespecified
Chelidae	Hydromedusa	Hydromedusa tectifera	Hydromedusa_tectifera_NAT_SA	Native	Biota	Animalia	Platyhelminthes	Cestoda	Onchoproteocephalidea	Proteocephalidae	Ophiotaenia	-	Mascarenhas et al.	2022	Brazil	South America	Adult	Both	Wild	Unespecified
Chelidae	Hydromedusa	Hydromedusa tectifera	Hydromedusa_tectifera_NAT_SA	Native	Biota	Animalia	Platyhelminthes	Trematoda	Diplostomida	Proterodiplostomidae	Herpetodiplostomum	-	Mascarenhas et al.	2022	Brazil	South America	Adult	Both	Wild	Unespecified
Chelidae	Hydromedusa	Hydromedusa tectifera	Hydromedusa_tectifera_NAT_SA	Native	Biota	Animalia	Nematoda	Chromadorea	Rhabditida	Camallanidae	Camallanus	Camallanus emydidius	Mascarenhas et al.	2022	Brazil	South America	Adult	Both	Wild	Unespecified
Chelidae	Hydromedusa	Hydromedusa tectifera	Hydromedusa_tectifera_NAT_SA	Native	Biota	Animalia	Nematoda	Enoplea	Dioctophymatida	Dioctophymatidae	Dioctophyme	Dioctophyme renale	Mascarenhas et al.	2022	Brazil	South America	Adult	Both	Wild	Unespecified
Chelidae	Hydromedusa	Hydromedusa tectifera	Hydromedusa_tectifera_NAT_SA	Native	Biota	Animalia	Nematoda	Chromadorea	Rhabditida	Gnathostomatoidea	Spiroxys	Spiroxys contortus	Mascarenhas et al.	2022	Brazil	South America	Adult	Both	Wild	Unespecified
Chelidae	Hydromedusa	Hydromedusa tectifera	Hydromedusa_tectifera_NAT_SA	Native	Biota	Animalia	Platyhelminthes	Trematoda	Plagiorchiida	Telorchiidae	Telorchis	Telorchis platensis	Mascarenhas et al.	2022	Brazil	South America	Adult	Both	Wild	Unespecified
Chelidae	Hydromedusa	Hydromedusa tectifera	Hydromedusa_tectifera_NAT_SA	Native	Biota	Animalia	Nematoda	Chromadorea	Rhabditida	Camallanidae	Procamallanus	-	Novelli et al.	2014	Brazil	South America	Unespecified	Alive	Wild	Unespecified
Chelidae	Hydromedusa	Hydromedusa tectifera	Hydromedusa_tectifera_NAT_SA	Native	Biota	Animalia	Platyhelminthes	Trematoda	Diplostomida	Proterodiplostomidae	Herpetodiplostomum	Herpetodiplostomum testudinis	Palumbo & Diaz	2018	Argentina	South America	Unespecified	Dead	Wild	Unespecified
Chelidae	Hydromedusa	Hydromedusa tectifera	Hydromedusa_tectifera_NAT_SA	Native	Biota	Animalia	Nematoda	Chromadorea	Rhabditida	Hedruridae	Hedruris	-	Palumbo et al.	2016	Argentina	South America	Unespecified	Unespecified	Unespecified	Unespecified
Chelidae	Hydromedusa	Hydromedusa tectifera	Hydromedusa_tectifera_NAT_SA	Native	Biota	Animalia	Platyhelminthes	Trematoda	Diplostomida	Hapalotrematidae	Amphiorchis	-	Palumbo et al.	2019	Argentina	South America	Unespecified	Dead	Wild	Unespecified
Chelidae	Hydromedusa	Hydromedusa tectifera	Hydromedusa_tectifera_NAT_SA	Native	Biota	Animalia	Nematoda	Chromadorea	Rhabditida	Hedruridae	Hedruris	Hedruris dratini	Palumbo et al.	2020	Argentina	South America	Unespecified	Both	Wild	Unespecified
Chelidae	Hydromedusa	Hydromedusa tectifera	Hydromedusa_tectifera_NAT_SA	Native	Biota	Animalia	Nematoda	Chromadorea	Rhabditida	Hedruridae	Hedruris	Hedruris orestiae	Palumbo et al.	2020	Argentina	South America	Unespecified	Both	Wild	Unespecified
Chelidae	Hydromedusa	Hydromedusa tectifera	Hydromedusa_tectifera_NAT_SA	Native	Biota	Animalia	Nematoda	Chromadorea	Rhabditida	Gnathosmatidae	Spiroxys	Spiroxys ankarafantsika	Palumbo et al.	2016	Argentina	South America	Unespecified	Unespecified	Unespecified	Unespecified
Chelidae	Hydromedusa	Hydromedusa tectifera	Hydromedusa_tectifera_NAT_SA	Native	Biota	Animalia	Platyhelminthes	Trematoda	Diplostomida	Proterodiplostomidae	Herpetodiplostomum	-	Palumbo et al.	2024	Argentina	South America	Adult	Both	Both	Unespecified
Chelidae	Hydromedusa	Hydromedusa tectifera	Hydromedusa_tectifera_NAT_SA	Native	Biota	Animalia	Nematoda	Chromadorea	Rhabditida	Hedruridae	Hedruris	Hedruris dratini	Palumbo et al.	2024	Argentina	South America	Adult	Both	Both	Unespecified
Chelidae	Hydromedusa	Hydromedusa tectifera	Hydromedusa_tectifera_NAT_SA	Native	Biota	Animalia	Platyhelminthes	Cestoda	Onchoproteocephalidea	Proteocephalidae	Ophiotaenia	Ophiotaenia cohospes	Palumbo et al.	2024	Argentina	South America	Adult	Both	Both	Unespecified
Chelidae	Hydromedusa	Hydromedusa tectifera	Hydromedusa_tectifera_NAT_SA	Native	Biota	Animalia	Nematoda	Chromadorea	Rhabditida	Gnathostomatidae	Spiroxys	Spiroxys contortus	Palumbo et al.	2024	Argentina	South America	Adult	Both	Both	Unespecified
Chelidae	Hydromedusa	Hydromedusa tectifera	Hydromedusa_tectifera_NAT_SA	Native	Biota	Animalia	Platyhelminthes	Trematoda	Plagiorchiida	Telorchiidae	Telorchis	Telorchis devincenzii	Palumbo et al.	2024	Argentina	South America	Adult	Both	Both	Unespecified
Kinosternidae	Kinosternon	Kinosternon angustipons	Kinosternon_angustipons_NON_NA	Non-Native	Biota	Animalia	Arthropoda	-	Ixodida	Ixodidae	Amblyomma	Amblyomma dissimile	Burridge, Simmons	2003	USA	North America	Unespecified	Alive	Captive	Unespecified
Kinosternidae	Kinosternon	Kinosternon angustipons	Kinosternon_angustipons_NON_NA	Non-Native	Biota	Animalia	Arthropoda	-	Ixodida	Ixodidae	Amblyomma	Amblyomma sabanerae	Burridge, Simmons	2003	USA	North America	Unespecified	Alive	Captive	Unespecified
Kinosternidae	Kinosternon	Kinosternon baurii	Kinosternon_baurii_NAT_NA	Native	Biota	Animalia	Platyhelminthes	Monogenea	Polystomatidea	Polystomatidae	Polystomoides	-	Du Preez & Verneau	2020	USA	North America	Unespecified	Both	Unespecified	Unespecified
Kinosternidae	Kinosternon	Kinosternon baurii	Kinosternon_baurii_NAT_NA	Native	Biota	Animalia	Platyhelminthes	Monogenea	Polystomatidea	Polystomatidae	Polystomoidella	-	Meyer et al.	2015	USA	North America	Unespecified	Unespecified	Unespecified	Unespecified
Kinosternidae	Kinosternon	Kinosternon baurii	Kinosternon_baurii_NAT_NA	Native	Biota	Animalia	Platyhelminthes	Monogenea	Polystomatidea	Polystomatidae	Fornixtrema	-	Verneau et al.	2023b	USA	North America	Unespecified	Unespecified	Unespecified	Unespecified
Kinosternidae	Kinosternon	Kinosternon baurii	Kinosternon_baurii_NAT_NA	Native	Biota	Animalia	Platyhelminthes	Monogenea	Polystomatidea	Polystomatidae	Polystomoidella	Polystomoidella whartoni	Verneau et al.	2023b	USA	North America	Unespecified	Unespecified	Unespecified	Unespecified
Kinosternidae	Kinosternon	Kinosternon baurii	Kinosternon_baurii_NAT_NA	Native	Biota	Animalia	Platyhelminthes	Monogenea	Polystomatidea	Polystomatidae	Polystomoides	-	Verneau et al.	2011	USA	North America	Unespecified	Unespecified	Unespecified	Unespecified
Kinosternidae	Kinosternon	Kinosternon flavescens	Kinosternon_flavescens_NAT_NA	Native	Biota	Animalia	Platyhelminthes	Monogenea	Polystomatidea	Polystomatidae	Polystomoidella	Polystomoidella whartoni	Brooks & Mayes	1975	USA	North America	Unespecified	Alive	Wild	Unespecified
Kinosternidae	Kinosternon	Kinosternon integrum	Kinosternon_integrum_NAT_SA	Native	Biota	Animalia	Nematoda	Chromadorea	Rhabditida	Camallanidae	Serpinema	Serpinema magathi	Mascarenhas & Müller	2017	Brazil	South America	Unespecified	Alive	Wild	Unespecified
Kinosternidae	Kinosternon	Kinosternon integrum	Kinosternon_integrum_NAT_NA	Native	Biota	Animalia	Annelida	Clitellata	Rhynchobdellida	Glossiphoniidae	Placobdella	Placobdella lamothei	Oceguera-Figueroa & Siddall	2008	Mexico	North America	Unespecified	Alive	Wild	Unespecified
Kinosternidae	Kinosternon	Kinosternon leucostomum	Kinosternon_leucostomum_NAT_UN	Native	Biota	Animalia	Platyhelminthes	Monogenea	Polystomatidea	Polystomatidae	Polystomoides	-	Du Preez et al.	2017	Unespecified	Unespecified	Unespecified	Unespecified	Unespecified	Unespecified
Kinosternidae	Kinosternon	Kinosternon leucostomum	Kinosternon_leucostomum_NAT_NA	Native	Biota	Animalia	Annelida	Clitellata	Rhynchobdellida	Glossiphoniidae	Placobdella	Placobdella ringueleti	López-Jiménez & Oceguera-Figueroa	2009	Mexico	North America	Unespecified	Alive	Captive	Unespecified
Kinosternidae	Kinosternon	Kinosternon leucostomum	Kinosternon_leucostomum_NAT_NA	Native	Biota	Animalia	Platyhelminthes	Monogenea	Polystomatidea	Polystomatidae	Polystomoides	-	Meyer et al.	2015	Costa Rica	North America	Unespecified	Unespecified	Unespecified	Unespecified
Kinosternidae	Kinosternon	Kinosternon leucostomum	Kinosternon_leucostomum_NAT_SA	Native	Biota	Animalia	Arthropoda	Arachnida	Ixododa	Ixodidae	Amblyomma	Amblyomma dissimile	Phangurha et al.	2024	Mexico	South America	Unespecified	Unespecified	Wild	Unespecified
Kinosternidae	Kinosternon	Kinosternon leucostomum	Kinosternon_leucostomum_NAT_NA	Native	Biota	Animalia	Platyhelminthes	Monogenea	Polystomatidea	Polystomatidae	Polystomoides	-	Platt	2000	USA	North America	Unespecified	Unespecified	Unespecified	Unespecified
Kinosternidae	Kinosternon	Kinosternon leucostomum	Kinosternon_leucostomum_NAT_AS	Native	Biota	Animalia	Platyhelminthes	Trematoda	Diplostomida	Plattidae	Hapalorhynchus	Hapalorhynchus albertoi	Platt & Sharma	2012	Malaysia	Asia	Unespecified	Alive	Wild	Unespecified
Kinosternidae	Kinosternon	Kinosternon leucostomum	Kinosternon_leucostomum_NAT_NA	Native	Biota	Animalia	Platyhelminthes	Trematoda	Diplostomida	Plattidae	Hapalorhynchus	Hapalorhynchus albertoi	Roberts et al.	2017a	USA	North America	Unespecified	Alive	Wild	Unespecified
Kinosternidae	Kinosternon	Kinosternon leucostomum	Kinosternon_leucostomum_NAT_NA	Native	Biota	Animalia	Annelida	Clitellata	Rhynchobdellida	Glossiphoniidae	Placobdella	Placobdella multilineata	Rossow et al.	2013	Costa Rica	North America	Unespecified	Alive	Wild	No
Kinosternidae	Kinosternon	Kinosternon leucostomum	Kinosternon_leucostomum_NAT_NA	Native	Biota	Animalia	Platyhelminthes	Monogenea	Polystomatidea	Polystomatidae	Polystomoides	Polystomoides fentoni	Verneau et al.	2011	Costa Rica	North America	Unespecified	Unespecified	Unespecified	Unespecified
Kinosternidae	Kinosternon	Kinosternon scorpioides	Kinosternon_scorpioides_NON_NA	Non-Native	Biota	Animalia	Arthropoda	-	Ixodida	Ixodidae	Amblyomma	Amblyomma dissimile	Burridge, Simmons	2003	USA	North America	Unespecified	Alive	Captive	Unespecified
Kinosternidae	Kinosternon	Kinosternon scorpioides	Kinosternon_scorpioides_NAT_NA	Native	Biota	Animalia	Platyhelminthes	Monogenea	Polystomatidea	Polystomatidae	Fornixtrema	Fornixtrema scorpioides	Chaabane et al.	2022	USA	North America	Unespecified	Unespecified	Unespecified	Unespecified
Kinosternidae	Kinosternon	Kinosternon scorpioides	Kinosternon_scorpioides_NON_AF	Non-Native	Biota	Animalia	Platyhelminthes	Monogenea	Polystomatidea	Polystomatidae	Fornixtrema	Fornixtrema scorpioides	Du Preez & Verneau	2020	South Africa	Africa	Unespecified	Dead	Unespecified	Unespecified
Kinosternidae	Kinosternon	Kinosternon scorpioides	Kinosternon_scorpioides_NAT_UN	Native	Biota	Animalia	Platyhelminthes	Monogenea	Polystomatidea	Polystomatidae	Polystomoides	-	Du Preez et al.	2017	Unespecified	Unespecified	Unespecified	Unespecified	Unespecified	Unespecified
Kinosternidae	Kinosternon	Kinosternon scorpioides	Kinosternon_scorpioides_NAT_SA	Native	Biota	Animalia	Nematoda	Chromadorea	Rhabditida	Camallanidae	Serpinema	Serpinema kachugae	Mascarenhas & Müller	2017	Brazil	South America	Unespecified	Alive	Wild	Unespecified
Kinosternidae	Kinosternon	Kinosternon scorpioides	Kinosternon_scorpioides_NAT_SA	Native	Biota	Animalia	Platyhelminthes	Trematoda	Diplostomida	Proterodiplostomidae	Herpetodiplostomum	Herpetodiplostomum breve	Palumbo & Diaz	2018	Argentina	South America	Unespecified	Dead	Wild	Unespecified
Kinosternidae	Kinosternon	Kinosternon scorpioides	Kinosternon_scorpioides_NAT_SA	Native	Biota	Animalia	Nematoda	Chromadorea	Rhabditida	Pharyngodonidae	-	-	Palumbo et al.	2024	Argentina	South America	Adult	Both	Both	Unespecified
Kinosternidae	Kinosternon	Kinosternon scorpioides	Kinosternon_scorpioides_NAT_SA	Native	Biota	Animalia	Nematoda	Chromadorea	Rhabditida	Camallanidae	Camallanus	-	Palumbo et al.	2024a	Argentina	South America	Unespecified	Unespecified	Unespecified	Unespecified
Kinosternidae	Kinosternon	Kinosternon scorpioides	Kinosternon_scorpioides_NAT_SA	Native	Biota	Animalia	Nematoda	Chromadorea	Rhabditida	Camallanidae	Serpinema	-	Palumbo et al.	2024a	Argentina	South America	Unespecified	Unespecified	Unespecified	Unespecified
Kinosternidae	Kinosternon	Kinosternon scorpioides	Kinosternon_scorpioides_NAT_SA	Native	Biota	Animalia	Nematoda	Chromadorea	Rhabditida	Camallanidae	Serpinema	Serpinema monospiculatus	Pereira et al.	2018	Brazil	South America	Adult and Juvenile	Alive	Wild	Unespecified
Kinosternidae	Kinosternon	Kinosternon scorpioides	Kinosternon_scorpioides_NAT_SA	Native	Biota	Animalia	Nematoda	Chromadorea	Rhabditida	Camallanidae	Serpinema	Serpinema pelliculatus	Silva et al.	2023	Brazil	South America	Unespecified	Alive	Unespecified	Unespecified
Kinosternidae	Kinosternon	Kinosternon scorpioides	Kinosternon_scorpioides_NAT_SA	Native	Biota	Animalia	Nematoda	Chromadorea	Rhabditida	Camallanidae	Serpinema	Serpinema pelliculatus	Silva et al.	2023	Brazil	South America	Unespecified	Alive	Unespecified	Unespecified
Kinosternidae	Kinosternon	Kinosternon scorpioides	Kinosternon_scorpioides_NAT_SA	Native	Biota	Animalia	Platyhelminthes	Monogenea	Polystomatidea	Polystomatidae	Fornixtrema	Fornixtrema scorpioides	Verneau et al.	2023b	French Guiana	South America	Unespecified	Unespecified	Unespecified	Unespecified
Kinosternidae	Kinosternon	Kinosternon scorpioides	Kinosternon_scorpioides_NAT_SA	Native	Biota	Animalia	Nematoda	Chromadorea	Rhabditida	Camallanidae	Serpinema	-	Viana et al.	2016	Brazil	South America	Unespecified	Alive	Wild	Unespecified
Kinosternidae	Kinosternon	Kinosternon scorpioides	Kinosternon_scorpioides_NAT_SA	Native	Biota	Animalia	Nematoda	Chromadorea	Rhabditida	Gnathostomatidea	Spiroxys	-	Viana et al.	2016	Brazil	South America	Unespecified	Alive	Wild	Unespecified
Kinosternidae	Kinosternon	Kinosternon steindachneri	Kinosternon_steindachneri_NAT_NA	Native	Biota	Animalia	Platyhelminthes	Trematoda	Plagiorchiida	Telorchiidae	Telorchis	Telorchis diminutus	Wharton	1940	USA	North America	Unespecified	Unespecified	Unespecified	Unespecified
Kinosternidae	Kinosternon	Kinosternon steindachneri	Kinosternon_steindachneri_NAT_NA	Native	Biota	Animalia	Platyhelminthes	Trematoda	Plagiorchiida	Telorchiidae	Telorchis	Telorchis medius	Wharton	1940	USA	North America	Unespecified	Unespecified	Unespecified	Unespecified
Kinosternidae	Kinosternon	Kinosternon subrubrum	Kinosternon_subrubrum_NAT_NA	Native	Biota	Animalia	Arthropoda	Maxilopoda	Porocephalida	Sebekidae	Levisunguis	Levisunguis subaequalis	Curran et al.	2014	USA	North America	Unespecified	Alive	Wild	No
Kinosternidae	Kinosternon	Kinosternon subrubrum	Kinosternon_subrubrum_NAT_NA	Native	Biota	Animalia	Platyhelminthes	Monogenea	Polystomatidea	Polystomatidae	Polystemoides	-	McAllister et al.	2021	USA	North America	Unespecified	Alive	Wild	Unespecified
Kinosternidae	Kinosternon	Kinosternon subrubrum	Kinosternon_subrubrum_NAT_NA	Native	Biota	Animalia	Platyhelminthes	Trematoda	Diplostomida	Plattidae	Hapalorhynchus	-	McAllister et al.	2021	USA	North America	Unespecified	Alive	Wild	Unespecified
Kinosternidae	Kinosternon	Kinosternon subrubrum	Kinosternon_subrubrum_NAT_NA	Native	Biota	Animalia	Platyhelminthes	Trematoda	Plagiorchiida	Telorchiidae	Telorchis	Telorchis diminutus	Wharton	1940	USA	North America	Unespecified	Unespecified	Unespecified	Unespecified
Kinosternidae	Kinosternon	Kinosternon subrubrum	Kinosternon_subrubrum_NAT_NA	Native	Biota	Animalia	Platyhelminthes	Trematoda	Plagiorchiida	Telorchiidae	Telorchis	Telorchis medius	Wharton	1940	USA	North America	Unespecified	Unespecified	Unespecified	Unespecified
Trionychidae	Lissemys	Lissemys punctata	Lissemys_punctata_NAT_AS	Native	Biota	Animalia	Platyhelminthes	Trematoda	Aspidogastrida	Aspidogastridae	Lissemysia	Lissemysia bipini	Alves et al.	2015	India	Asia	Unespecified	Unespecified	Unespecified	Unespecified
Trionychidae	Lissemys	Lissemys punctata	Lissemys_punctata_NAT_AS	Native	Biota	Animalia	Platyhelminthes	Trematoda	Aspidogastrida	Aspidogastridae	Lissemysia	Lissemysia hepatica	Alves et al.	2015	India	Asia	Unespecified	Unespecified	Unespecified	Unespecified
Trionychidae	Lissemys	Lissemys punctata	Lissemys_punctata_NAT_AS	Native	Biota	Animalia	Platyhelminthes	Trematoda	Aspidogastrida	Aspidogastridae	Lissemysia	Lissemysia indica	Alves et al.	2015	India	Asia	Unespecified	Unespecified	Unespecified	Unespecified
Trionychidae	Lissemys	Lissemys punctata	Lissemys_punctata_NAT_AS	Native	Biota	Animalia	Platyhelminthes	Trematoda	Aspidogastrida	Aspidogastridae	Lissemysia	Lissemysia jagatai	Alves et al.	2015	India	Asia	Unespecified	Unespecified	Unespecified	Unespecified
Trionychidae	Lissemys	Lissemys punctata	Lissemys_punctata_NAT_AS	Native	Biota	Animalia	Platyhelminthes	Trematoda	Aspidogastrida	Aspidogastridae	Lissemysia	Lissemysia macrorchis	Alves et al.	2015	India	Asia	Unespecified	Unespecified	Unespecified	Unespecified
Trionychidae	Lissemys	Lissemys punctata	Lissemys_punctata_NAT_AS	Native	Biota	Animalia	Platyhelminthes	Trematoda	Aspidogastrida	Aspidogastridae	Lissemysia	Lissemysia mehrai	Alves et al.	2015	India	Asia	Unespecified	Unespecified	Unespecified	Unespecified
Trionychidae	Lissemys	Lissemys punctata	Lissemys_punctata_NON_AS	Non-native	Biota	Animalia	Cnidaria	Myxozoa	Bivalvulida	Myxidiidae	Myxidium	-	Helke & Poynton	2005	Unespecified	Asia	Adult	Dead	Captive	Yes
Trionychidae	Lissemys	Lissemys punctata	Lissemys_punctata_NON_AS	Non-Native	Biota	Animalia	Cnidaria	Myxozoa	Bivalvulida	Myxidiidae	Myxidium	Myxidium mackiei	Helke et al.	2006	Unespecified	Asia	Adult	Dead	Wild	Unespecified
Trionychidae	Lissemys	Lissemys punctata	Lissemys_punctata_NON_AS	Non-native	Biota	Animalia	Platyhelminthes	Trematoda	Diplostomida	Plattidae	Coeuritrema	Coeuritrema lyssimus	Roberts et al.	2016b	Vietnam	Asia	Unespecified	Unespecified	Both	Unespecified
Trionychidae	Lissemys	Lissemys punctata	Lissemys_punctata_NON_AS	Non-native	Biota	Animalia	Platyhelminthes	Trematoda	Diplostomida	Plattidae	Enterohaematotrema	Enterohaematotrema palaeorticum	Roberts et al.	2016b	Vietnam	Asia	Unespecified	Unespecified	Both	Unespecified
Trionychidae	Lissemys	Lissemys punctata	Lissemys_punctata_NON_AS	Non-native	Biota	Animalia	Platyhelminthes	Trematoda	Diplostomida	Plattidae	Hapalorhynchus	Hapalorhynchus odhnerensis	Roberts et al.	2016b	Vietnam	Asia	Unespecified	Unespecified	Both	Unespecified
Trionychidae	Lissemys	Lissemys punctata	Lissemys_punctata_NON_AS	Non-native	Biota	Animalia	Platyhelminthes	Trematoda	Diplostomida	Plattidae	Hapalorhynchus	Hapalorhynchus sheilae	Roberts et al.	2016b	Vietnam	Asia	Unespecified	Unespecified	Both	Unespecified
Trionychidae	Lissemys	Lissemys punctata	Lissemys_punctata_NON_AS	Non-native	Biota	Animalia	Platyhelminthes	Trematoda	Diplostomida	Plattidae	Hapalorhynchus	Hapalorhynchus sutlejensis	Roberts et al.	2016b	Vietnam	Asia	Unespecified	Unespecified	Both	Unespecified
Trionychidae	Lissemys	Lissemys punctata	Lissemys_punctata_NAT_AS	Native	Biota	Animalia	Platyhelminthes	Trematoda	Diplostomida	Plattidae	Coeuritrema	Coeuritrema lyssimus	Platt & Sharma	2012	Malaysia	Asia	Unespecified	Alive	Wild	Unespecified
Trionychidae	Lissemys	Lissemys punctata	Lissemys_punctata_NAT_AS	Native	Biota	Animalia	Platyhelminthes	Trematoda	Diplostomida	Plattidae	Hapalorhynchus	Hapalorhynchus sheliae	Platt & Sharma	2012	Malaysia	Asia	Unespecified	Alive	Wild	Unespecified
Trionychidae	Lissemys	Lissemys punctata	Lissemys_punctata_NAT_AS	Native	Biota	Animalia	Platyhelminthes	Trematoda	Diplostomida	Plattidae	Platt	Platt odhnerensis	Platt & Sharma	2012	Malaysia	Asia	Unespecified	Alive	Wild	Unespecified
Trionychidae	Lissemys	Lissemys punctata	Lissemys_punctata_NAT_AS	Native	Biota	Animalia	Platyhelminthes	Trematoda	Diplostomida	Plattidae	Platt	Platt sutlejensis	Platt & Sharma	2012	Malaysia	Asia	Unespecified	Alive	Wild	Unespecified
Trionychidae	Lissemys	Lissemys punctata	Lissemys_punctata_NAT_AS	Native	Biota	Animalia	Platyhelminthes	Trematoda	Diplostomida	Plattidae	Cardiotrema	Cardiotrema roparensis	Roberts et al.	2016b	Vietnam	Asia	Unespecified	Unespecified	Both	Unespecified
Chelydridae	Macrochelys	Macrochelys temminckii	Macrochelys_temminckii_NAT_NA	Native	Biota	Animalia	Platyhelminthes	Trematoda	Aspidogastrida	Aspidogastridae	Lophotaspis	Lophotaspis interiora	Alves et al.	2015	USA	North America	Unespecified	Unespecified	Unespecified	Unespecified
Chelydridae	Macrochelys	Macrochelys temminckii	Macrochelys_temminckii_NAT_NA	Native	Biota	Animalia	Annelida	Clitellata	Rhynchobdellida	Glossiphoniidae	Placobdella	Placobdella multilineata	Chafin et al.	2008	USA	North America	Adult and Juvenile	Alive	Wild	Unespecified
Chelydridae	Macrochelys	Macrochelys temminckii	Macrochelys_temminckii_NAT_NA	Native	Biota	Animalia	Annelida	Clitellata	Rhynchobdellida	Glossiphoniidae	Placobdella	Placobdella ornata	Chafin et al.	2008	USA	North America	Adult and Juvenile	Alive	Wild	Unespecified
Chelydridae	Macrochelys	Macrochelys temminckii	Macrochelys_temminckii_NAT_NA	Native	Biota	Animalia	Annelida	Clitellata	Rhynchobdellida	Glossiphoniidae	Placobdella	Placobdella parasitica	Chafin et al.	2008	USA	North America	Adult and Juvenile	Alive	Wild	Unespecified
Chelydridae	Macrochelys	Macrochelys temminckii	Macrochelys_temminckii_NAT_NA	Native	Biota	Animalia	Platyhelminthes	Monogenea	Polystomatidea	Polystomatidae	Polystomoides	Polystomoides orbiculare	Dutton et al.	2021	USA	North America	Unespecified	Unespecified	Unespecified	Unespecified
Chelydridae	Macrochelys	Malaclemmys terrapin	Macrochelys_terrapin_NAT_NA	Native	Biota	Animalia	Platyhelminthes	Trematoda	Plagiorchiida	Telorchiidae	Telorchis	Telorchis corti	Wharton	1940	USA	North America	Unespecified	Unespecified	Unespecified	Unespecified
Emydidae	Malaclemys	Malaclemys terrapin	Malaclemys_terrapin_NAT_NA	Native	Biota	Animalia	Platyhelminthes	Trematoda	Plagiorchiida	Pronocephalidae	Pleurogonius	Pleurogonius malaclemys	Byers et al.	2011	USA	North America	Unespecified	Alive	Wild	Unespecified
Emydidae	Malaclemys	Malaclemys terrapin	Malaclemys_terrapin_NAT_NA	Native	Biota	Animalia	Platyhelminthes	Trematoda	Plagiorchiida	Pronocephalidae	Pleurogonius	Pleurogonius malaclemys	Chodkowski et al.	2016	USA	North America	Unespecified	Alive	Wild	No
Emydidae	Malaclemys	Malaclemys terrapin	Malaclemys_terrapin_NAT_NA	Native	Biota	Animalia	Platyhelminthes	Trematoda	Plagiorchiida	Pronocephalidae	Pleurogonius	Pleurogonius malaclemys	Hunter	1961	USA	North America	Unespecified	Unespecified	Unespecified	Unespecified
Emydidae	Malaclemys	Malaclemys terrapin	Malaclemys_terrapin_NAT_NA	Native	Biota	Animalia	Platyhelminthes	Trematoda	Plagiorchiida	Pronocephalidae	Pleurogonius	Pleurogonius malaclemys	Hunter	1967	USA	North America	Unespecified	Unespecified	Unespecified	Unespecified
Emydidae	Malaclemys	Malaclemys terrapin	Malaclemys_terrapin_NAT_NA	Native	Biota	Animalia	Arthropoda	Maxilopoda	Sessilia	Balanidae	Balanus	Balanus eburneus	Seigel	1983	USA	North America	Adult and Juvenile	Alive	Wild	Unespecified
Emydidae	Malaclemys	Malaclemys terrapin	Malaclemys_terrapin_NAT_UN	Native	Biota	Animalia	Nematoda	Chromadorea	Rhabditida	Camallanidae	Camallanus	-	Werner	2003	Unespecified	Unespecified	Unespecified	Unespecified	Unespecified	Unespecified
Emydidae	Malaclemys	Malaclemys terrapin	Malaclemys_terrapin_NAT_UN	Native	Biota	Animalia	Arthropoda	Maxilopoda	Sessilia	Balanidae	Balanus	Balanus eburneus	Werner	2003	Unespecified	Unespecified	Unespecified	Unespecified	Unespecified	Unespecified
Emydidae	Malaclemys	Malaclemys terrapin	Malaclemys_terrapin_NAT_UN	Native	Biota	Animalia	Arthropoda	Maxilopoda	Sessilia	Balanidae	Balanus	Balanus improvisus	Werner	2003	Unespecified	Unespecified	Unespecified	Unespecified	Unespecified	Unespecified
Emydidae	Malaclemys	Malaclemys terrapin	Malaclemys_terrapin_NAT_UN	Native	Biota	Animalia	Platyhelminthes	Trematoda	Plagiorchiida	Cladorchiidae	Nematophila	Nematophila grandis	Werner	2003	Unespecified	Unespecified	Unespecified	Unespecified	Unespecified	Unespecified
Emydidae	Malaclemys	Malaclemys terrapin	Malaclemys_terrapin_NAT_UN	Native	Biota	Animalia	Acanthocephala	Eoacanthocephala	Neoechinorhynchida	Neoechinorhynchidae	Neoechinorhynchus	Neoechinorhynchus emydis	Werner	2003	Unespecified	Unespecified	Unespecified	Unespecified	Unespecified	Unespecified
Emydidae	Malaclemys	Malaclemys terrapin	Malaclemys_terrapin_NAT_UN	Native	Biota	Animalia	Platyhelminthes	Trematoda	Plagiorchiida	Pronocephalidae	Pleurogonius	Pleurogonius malaclemys	Werner	2003	Unespecified	Unespecified	Unespecified	Unespecified	Unespecified	Unespecified
Emydidae	Malaclemys	Malaclemys terrapin	Malaclemys_terrapin_NAT_UN	Native	Biota	Animalia	Platyhelminthes	Monogenea	Polystomatidea	Polystomatidae	Polystomoidella	Polystomoidella oblonga	Werner	2003	Unespecified	Unespecified	Unespecified	Unespecified	Unespecified	Unespecified
Emydidae	Malaclemys	Malaclemys terrapin	Malaclemys_terrapin_NAT_UN	Native	Biota	Animalia	Platyhelminthes	Monogenea	Polystomatidea	Polystomatidae	Polystomoides	Polystomoides coronatus	Werner	2003	Unespecified	Unespecified	Unespecified	Unespecified	Unespecified	Unespecified
Emydidae	Malaclemys	Malaclemys terrapin	Malaclemys_terrapin_NAT_UN	Native	Biota	Animalia	Platyhelminthes	Monogenea	Polystomatidea	Polystomatidae	Polystomoides	Polystomoides orbiculare	Werner	2003	Unespecified	Unespecified	Unespecified	Unespecified	Unespecified	Unespecified
Emydidae	Malaclemys	Malaclemys terrapin	Malaclemys_terrapin_NAT_UN	Native	Biota	Animalia	Platyhelminthes	Trematoda	Plagiorchiida	Telorchiidae	Telorchis	Telorchis corti	Werner	2003	Unespecified	Unespecified	Unespecified	Unespecified	Unespecified	Unespecified
Emydidae	Malaclemys	Malaclemys terrapin	Malaclemys_terrapin_NAT_UN	Native	Biota	Animalia	Arthropoda	Insecta	Diptera	Sarcophagidae	Tripanurga	Tripanurga importuna	Werner	2003	Unespecified	Unespecified	Unespecified	Unespecified	Unespecified	Unespecified
Emydidae	Malaclemys	Malayemys subtrijuga	Malaclemys_subtrijuga_NAT_AS	Native	Biota	Animalia	Platyhelminthes	Trematoda	Diplostomida	Plattidae	Platt	Platt snyderi	Platt & Sharma	2012	Malaysia	Asia	Unespecified	Alive	Wild	Unespecified
Emydidae	Malaclemys	Malayemys subtrijuga	Malaclemys_subtrijuga_NAT_AS	Native	Biota	Animalia	Platyhelminthes	Trematoda	Diplostomida	Plattidae	Platt	Platt sinuosus	Roberts et al.	2018b	Vietnam	Asia	Unespecified	Unespecified	Unespecified	Unespecified
Emydidae	Malaclemys	Malayemys subtrijuga	Malaclemys_subtrijuga_NAT_AS	Native	Biota	Animalia	Annelida	Clitellata	Rhynchobdellida	Glossiphoniidae	Placobdelloides	Placobdelloides siamensis	Trivalairat et al.	2023	Thailand	Asia	Adult	Alive	Captive	Unespecified
Geoemydidae	Mauremys	Mauremys caspica	Mauremys_caspica_NAT_AS	Native	Biota	Animalia	Nematoda	Chromadorea	Rhabditida	Camallanidae	Camallanus	Camallanus seurati	Al-Barwari, Saeed	2007	Iraq	Asia	Unespecified	Alive	Wild	No
Geoemydidae	Mauremys	Mauremys caspica	Mauremys_caspica_NAT_AS	Native	Biota	Animalia	Platyhelminthes	Trematoda	Plagiorchiida	Telorchiidae	Telorchis	Telorchis stunkard	Al-Barwari, Saeed	2007	Iraq	Asia	Unespecified	Alive	Wild	No
Geoemydidae	Mauremys	Mauremys caspica	Mauremys_caspica_NAT_AS	Native	Biota	Animalia	Platyhelminthes	Trematoda	Aspidogastrida	Aspidogastridae	Aspidogaster	Aspidogaster limacoides	Al-Daraji	2022	Iraq	Asia	Unespecified	Alive	Wild	No
Geoemydidae	Mauremys	Mauremys caspica	Mauremys_caspica_NAT_SA	Native	Biota	Animalia	Platyhelminthes	Monogenea	Polystomatidea	Polystomatidae	Polystomoides	Polystomoides tunisiensis	Lenis & García-Prieto	2009	Columbia	South America	Unespecified	Both	Wild	Unespecified
Geoemydidae	Mauremys	Mauremys caspica	Mauremys_caspica_NAT_AS	Native	Biota	Animalia	Nematoda	Chromadorea	Rhabditida	Gnathosmatidae	Spiroxys	-	Rakhshandehroo et al.	2020	Iran	Asia	Unespecified	Alive	Wild	Unespecified
Geoemydidae	Mauremys	Mauremys caspica	Mauremys_caspica_NAT_AS	Native	Biota	Animalia	Nematoda	Chromadorea	Rhabditida	Kathlaniidae	Falcaustra	-	Rakhshandehroo et al.	2020	Iran	Asia	Unespecified	Alive	Wild	Unespecified
Geoemydidae	Mauremys	Mauremys caspica	Mauremys_caspica_NAT_AS	Native	Biota	Animalia	Nematoda	Chromadorea	Rhabditida	Kathlaniinae	Falcaustra	-	Sazmand et al.	2024	Iran	Asia	Unespecified	Unespecified	Unespecified	Unespecified
Geoemydidae	Mauremys	Mauremys caspica	Mauremys_caspica_NAT_AS	Native	Biota	Animalia	Nematoda	Chromadorea	Rhabditida	Oxyuridae	-	-	Sazmand et al.	2024	Iran	Asia	Unespecified	Unespecified	Unespecified	Unespecified
Geoemydidae	Mauremys	Mauremys caspica	Mauremys_caspica_NAT_AS	Native	Biota	Animalia	Nematoda	Chromadorea	Rhabditida	Camallanidae	Serpinema	Serpinema microcephalus	Sazmand et al.	2024	Iran	Asia	Unespecified	Unespecified	Unespecified	Unespecified
Geoemydidae	Mauremys	Mauremys caspica	Mauremys_caspica_NAT_AS	Native	Biota	Animalia	Platyhelminthes	Trematoda	Plagiorchiida	Telorchiidae	Telorchis	Telorchis assula	Sazmand et al.	2024	Iran	Asia	Unespecified	Unespecified	Unespecified	Unespecified
Geoemydidae	Mauremys	Mauremys caspica	Mauremys_caspica_NAT_AS	Native	Biota	Animalia	Nematoda	Chromadorea	Rhabditida	Gnathostomatidae	Spiroxys	-	Sazmand et al.	2024	Iran	Asia	Unespecified	Unespecified	Unespecified	Unespecified
Geoemydidae	Mauremys	Mauremys caspica	Mauremys_caspica_NAT_AS	Native	Biota	Animalia	Platyhelminthes	Trematoda	Plagiorchiida	Telorchiidae	Telorchis	-	Sazmand et al.	2024	Iran	Asia	Unespecified	Unespecified	Unespecified	Unespecified
Geoemydidae	Mauremys	Mauremys caspica	Mauremys_caspica_NAT_AS	Native	Biota	Animalia	Nematoda	Chromadorea	Rhabditida	Anisakidae	Contracaecum	-	Shubber et al.	2020	Iraq	Asia	Unespecified	Dead	Wild	No
Geoemydidae	Mauremys	Mauremys caspica	Mauremys_caspica_NAT_AS	Native	Biota	Animalia	Nematoda	Chromadorea	Rhabditida	Kathlaniidae	Falcaustra	Falcaustra araxiana	Shubber et al.	2020	Iraq	Asia	Unespecified	Dead	Wild	No
Geoemydidae	Mauremys	Mauremys caspica	Mauremys_caspica_NAT_AS	Native	Biota	Animalia	Nematoda	Chromadorea	Rhabditida	Camallanidae	Serpinema	Serpinema microcephalus	Shubber et al.	2020	Iraq	Asia	Unespecified	Dead	Wild	No
Geoemydidae	Mauremys	Mauremys caspica	Mauremys_caspica_NAT_AS	Native	Biota	Animalia	Platyhelminthes	Trematoda	Plagiorchiida	Telorchiidae	Telorchis	Telorchis assula	Shubber et al.	2020	Iraq	Asia	Unespecified	Dead	Wild	No
Geoemydidae	Mauremys	Mauremys caspica	Mauremys_caspica_NAT_SE	Native	Biota	Animalia	Platyhelminthes	Trematoda	Plagiorchiida	Telorchiidae	Telorchis	Telorchis solivagus	Wharton	1940	Unespecified	Several	Unespecified	Unespecified	Unespecified	Unespecified
Geoemydidae	Mauremys	Mauremys caspica	Mauremys_caspica_NAT_AS	Native	Biota	Animalia	Nematoda	Chromadorea	Rhabditida	Camallanidae	Serpinema	-	Youssefi et al.	2016	Iran	Asia	Unespecified	Dead	Wild	Unespecified
Geoemydidae	Mauremys	Mauremys caspica	Mauremys_caspica_NAT_AS	Native	Biota	Animalia	Nematoda	Chromadorea	Rhabditida	Kathlaniidae	Falcaustra	-	Youssefi et al.	2016	Iran	Asia	Unespecified	Dead	Wild	Unespecified
Geoemydidae	Mauremys	Mauremys caspica	Mauremys_caspica_NAT_AS	Native	Biota	Animalia	Nematoda	Chromadorea	Rhabditida	Oxyuridae	Oxyurinae	-	Youssefi et al.	2016	Iran	Asia	Unespecified	Dead	Wild	Unespecified
Geoemydidae	Mauremys	Mauremys caspica	Mauremys_caspica_NAT_AS	Native	Biota	Animalia	Platyhelminthes	Trematoda	Plagiorchiida	Telorchiidae	Telorchis	-	Youssefi et al.	2016	Iran	Asia	Unespecified	Dead	Wild	Unespecified
Geoemydidae	Mauremys	Mauremys japonica	Mauremys_japonica_NAT_AS	Native	Biota	Animalia	Arthropoda	Arachnida	Ixododa	Ixodidae	Amblyomma	Amblyomma kappa	Kwak et al.	2025	Japan	Asia	Unespecified	Unespecified	Unespecified	Unespecified
Geoemydidae	Mauremys	Mauremys japonica	Mauremys_japonica_NAT_SA	Native	Biota	Animalia	Platyhelminthes	Monogenea	Polystomatidea	Polystomatidae	Polystomoides	Polystomoides japonicus	Lenis & García-Prieto	2009	Columbia	South America	Unespecified	Both	Wild	Unespecified
Geoemydidae	Mauremys	Mauremys japonica	Mauremys_japonica_NAT_NA	Native	Biota	Animalia	Arthropoda	-	Ixodida	Ixodidae	Amblyomma	Amblyomma geoemydae	Simmons & Burridge	2000	USA	North America	Unespecified	Unespecified	Captive	Unespecified
Geoemydidae	Mauremys	Mauremys japonica	Mauremys_japonica_NAT_AS	Native	Biota	Animalia	Platyhelminthes	Trematoda	Plagiorchiida	Telorchiidae	Telorchis	Telorchis clemmydis	Wharton	1940	Japan	Asia	Unespecified	Unespecified	Unespecified	Unespecified
Geoemydidae	Mauremys	Mauremys japonica	Mauremys_japonica_NAT_AS	Native	Biota	Animalia	Annelida	Clitellata	Rhynchobdellida	Glossiphoniidae	Ozobranchus	Ozobranchus jantseanus	Yamanaka & Suzuki	2008	Japan	Asia	Unespecified	Alive	Wild	Unespecified
Geoemydidae	Mauremys	Mauremys japonica	Mauremys_japonica_NAT_AS	Native	Biota	Animalia	Annelida	Clitellata	Rhynchobdellida	Glossiphoniidae	Parabdella	Parabdella quadrioculata	Yamauchi et al.	2013	Japan	Asia	Unespecified	Alive	Wild	Unespecified
Geoemydidae	Mauremys	Mauremys leprosa	Mauremys_leprosa_NAT_AF	Native	Biota	Animalia	Annelida	Clitellata	Rhynchobdellida	Glossiphoniidae	Helobdella	-	Ahmed et al.	2024	Tunisia	Africa	Unespecified	Alive	Wild	Unespecified
Geoemydidae	Mauremys	Mauremys leprosa	Mauremys_leprosa_NAT_EU	Native	Biota	Animalia	Nematoda	Chromadorea	Rhabditida	Kathlaniidae	Falcaustra	Falcaustra donanensis	Demkowska-Kutrzepa et al.	2018	Unespecified	Europe	Unespecified	Unespecified	Wild	Unespecified
Geoemydidae	Mauremys	Mauremys leprosa	Mauremys_leprosa_NAT_EU	Native	Biota	Animalia	Platyhelminthes	Monogenea	Polystomatidea	Polystomatidae	Polystomoides	Polystomoides euzeti	Demkowska-Kutrzepa et al.	2018	Unespecified	Europe	Unespecified	Unespecified	Wild	Unespecified
Geoemydidae	Mauremys	Mauremys leprosa	Mauremys_leprosa_NAT_EU	Native	Biota	Animalia	Platyhelminthes	Monogenea	Polystomatidea	Polystomatidae	Polystomoides	Polystomoides orbiculare	Demkowska-Kutrzepa et al.	2018	Unespecified	Europe	Unespecified	Unespecified	Wild	Unespecified
Geoemydidae	Mauremys	Mauremys leprosa	Mauremys_leprosa_NAT_EU	Native	Biota	Animalia	Platyhelminthes	Monogenea	Polystomatidea	Polystomatidae	Polystomoides	Polystomoides oris	Demkowska-Kutrzepa et al.	2018	Unespecified	Europe	Unespecified	Unespecified	Wild	Unespecified
Geoemydidae	Mauremys	Mauremys leprosa	Mauremys_leprosa_NAT_EU	Native	Biota	Animalia	Platyhelminthes	Monogenea	Polystomatidea	Polystomatidae	Polystomoides	Polystomoides tunisiensis	Demkowska-Kutrzepa et al.	2018	Unespecified	Europe	Unespecified	Unespecified	Wild	Unespecified
Geoemydidae	Mauremys	Mauremys leprosa	Mauremys_leprosa_NAT_EU	Native	Biota	Animalia	Nematoda	Chromadorea	Rhabditida	Camallanidae	Serpinema	Serpinema microcephalus	Demkowska-Kutrzepa et al.	2018	Unespecified	Europe	Unespecified	Unespecified	Wild	Unespecified
Geoemydidae	Mauremys	Mauremys leprosa	Mauremys_leprosa_NAT_EU	Native	Biota	Animalia	Platyhelminthes	Trematoda	Plagiorchiida	Telorchiidae	Telorchis	Telorchis solivagus	Demkowska-Kutrzepa et al.	2018	Unespecified	Europe	Unespecified	Unespecified	Wild	Unespecified
Geoemydidae	Mauremys	Mauremys leprosa	Mauremys_leprosa_NAT_EU	Native	Biota	Animalia	Platyhelminthes	Monogenea	Polystomatidea	Polystomatidae	Polystomoides	-	Du Preez & Verneau	2020	France	Europe	Unespecified	Dead	Unespecified	Unespecified
Geoemydidae	Mauremys	Mauremys leprosa	Mauremys_leprosa_NAT_UN	Native	Biota	Animalia	Platyhelminthes	Monogenea	Polystomatidea	Polystomatidae	Polystomoides	Polystomoides euzeti	Du Preez et al.	2017	Unespecified	Unespecified	Unespecified	Unespecified	Unespecified	Unespecified
Geoemydidae	Mauremys	Mauremys leprosa	Mauremys_leprosa_NAT_UN	Native	Biota	Animalia	Platyhelminthes	Monogenea	Polystomatidea	Polystomatidae	Polystomoides	Polystomoides tunisiensis	Du Preez et al.	2017	Unespecified	Unespecified	Unespecified	Unespecified	Unespecified	Unespecified
Geoemydidae	Mauremys	Mauremys leprosa	Mauremys_leprosa_NAT_AF	Native	Biota	Animalia	Annelida	Clitellata	Rhynchobdellida	Glossiphoniidae	Placobdella	Placobdella costata	El Hili et al.	2020	Tunisia	Africa	Unespecified	Alive	Wild	No
Geoemydidae	Mauremys	Mauremys leprosa	Mauremys_leprosa_NAT_EU	Native	Biota	Animalia	Platyhelminthes	Monogenea	Polystomatidea	Polystomatidae	Polystomoides	Polystomoides elisabethae	Héritier et al.	2017	Spain	Europe	Unespecified	Alive	Both	Unespecified
Geoemydidae	Mauremys	Mauremys leprosa	Mauremys_leprosa_NAT_EU	Native	Biota	Animalia	Platyhelminthes	Monogenea	Polystomatidea	Polystomatidae	Polystomoides	Polystomoides euzeti	Héritier et al.	2017	Spain	Europe	Unespecified	Alive	Both	Unespecified
Geoemydidae	Mauremys	Mauremys leprosa	Mauremys_leprosa_NAT_AF	Native	Biota	Animalia	Platyhelminthes	Monogenea	Polystomatidea	Polystomatidae	Polystomoides	Polystomoides euzeti	Héritier et al.	2017	Tunisia	Africa	Unespecified	Alive	Both	Unespecified
Geoemydidae	Mauremys	Mauremys leprosa	Mauremys_leprosa_NAT_EU	Native	Biota	Animalia	Platyhelminthes	Monogenea	Polystomatidea	Polystomatidae	Polystomoides	Polystomoides ocellatum	Héritier et al.	2017	Spain	Europe	Unespecified	Alive	Both	Unespecified
Geoemydidae	Mauremys	Mauremys leprosa	Mauremys_leprosa_NAT_EU	Native	Biota	Animalia	Platyhelminthes	Monogenea	Polystomatidea	Polystomatidae	Polystomoides	Polystomoides orbiculare	Héritier et al.	2016	France	Europe	Unespecified	Alive	Both	Unespecified
Geoemydidae	Mauremys	Mauremys leprosa	Mauremys_leprosa_NAT_EU	Native	Biota	Animalia	Platyhelminthes	Monogenea	Polystomatidea	Polystomatidae	Polystomoides	Polystomoides orbiculare	Héritier et al.	2017	Spain	Europe	Unespecified	Alive	Both	Unespecified
Geoemydidae	Mauremys	Mauremys leprosa	Mauremys_leprosa_NAT_EU	Native	Biota	Animalia	Platyhelminthes	Monogenea	Polystomatidea	Polystomatidae	Polystomoides	Polystomoides oris	Héritier et al.	2017	Spain	Europe	Unespecified	Alive	Both	Unespecified
Geoemydidae	Mauremys	Mauremys leprosa	Mauremys_leprosa_NAT_EU	Native	Biota	Animalia	Platyhelminthes	Monogenea	Polystomatidea	Polystomatidae	Polystomoides	-	Héritier et al.	2017	Spain	Europe	Unespecified	Alive	Both	Unespecified
Geoemydidae	Mauremys	Mauremys leprosa	Mauremys_leprosa_NAT_EU	Native	Biota	Animalia	Platyhelminthes	Monogenea	Polystomatidea	Polystomatidae	Polystomoides	Polystomoides tunisiensis	Héritier et al.	2017	Spain	Europe	Unespecified	Alive	Both	Unespecified
Geoemydidae	Mauremys	Mauremys leprosa	Mauremys_leprosa_NAT_AF	Native	Biota	Animalia	Platyhelminthes	Monogenea	Polystomatidea	Polystomatidae	Polystomoides	Polystomoides tunisiensis	Héritier et al.	2017	Tunisia	Africa	Unespecified	Alive	Both	Unespecified
Geoemydidae	Mauremys	Mauremys leprosa	Mauremys_leprosa_NAT_EU	Native	Biota	Animalia	Nematoda	Chromadorea	Rhabditida	Kathlaniidae	Falcaustra	-	Hidalgo-Vila et al.	2009	Spain	Europe	Adult	Alive	Wild	Yes
Geoemydidae	Mauremys	Mauremys leprosa	Mauremys_leprosa_NAT_EU	Native	Biota	Animalia	Nematoda	Chromadorea	Rhabditida	Physalopteridae	Physaloptera	-	Hidalgo-Vila et al.	2009	Spain	Europe	Adult	Alive	Wild	Yes
Geoemydidae	Mauremys	Mauremys leprosa	Mauremys_leprosa_NAT_EU	Native	Biota	Animalia	Nematoda	Chromadorea	Rhabditida	Kathlaniidae	Falcaustra	Falcaustra donanaensis	Hidalgo-Vila et al.	2006	Spain	Europe	Adult	Alive	Wild	Unespecified
Geoemydidae	Mauremys	Mauremys leprosa	Mauremys_leprosa_NAT_EU	Native	Biota	Animalia	Nematoda	Chromadorea	Rhabditida	Camallanidae	Serpinema	Serpinema microcephalus	Hidalgo-Vila et al.	2009	Spain	Europe	Adult	Alive	Wild	Yes
Geoemydidae	Mauremys	Mauremys leprosa	Mauremys_leprosa_NAT_AF	Native	Biota	Animalia	Annelida	Clitellata	Rhynchobdellida	Glossiphoniidae	Placobdella	Placobdella costata	Laghzaoui et al.	2020	Morocco	Africa	Unespecified	Alive	Wild	Unespecified
Geoemydidae	Mauremys	Mauremys leprosa	Mauremys_leprosa_NAT_AF	Native	Biota	Animalia	Nematoda	Chromadorea	Rhabditida	Ascarididae	Ascaris	-	Laghzaoui et al.	2024	Morocco	Africa	Adult and Juvenile	Alive	Wild	Unespecified
Geoemydidae	Mauremys	Mauremys leprosa	Mauremys_leprosa_NAT_AF	Native	Biota	Animalia	Platyhelminthes	Monogenea	Polystomatidea	Polystomatidae	Polystomoides	Polystomoides euzeti	Meyer et al.	2015	Algeria	Africa	Unespecified	Unespecified	Unespecified	Unespecified
Geoemydidae	Mauremys	Mauremys leprosa	Mauremys_leprosa_NAT_EU	Native	Biota	Animalia	Platyhelminthes	Monogenea	Polystomatidea	Polystomatidae	Polystomoides	Polystomoides euzeti	Meyer et al.	2015	Spain	Europe	Unespecified	Unespecified	Unespecified	Unespecified
Geoemydidae	Mauremys	Mauremys leprosa	Mauremys_leprosa_NAT_EU	Native	Biota	Animalia	Platyhelminthes	Monogenea	Polystomatidea	Polystomatidae	Polystomoides	Polystomoides orbiculare	Meyer et al.	2015	France	Europe	Unespecified	Unespecified	Unespecified	Unespecified
Geoemydidae	Mauremys	Mauremys leprosa	Mauremys_leprosa_NAT_EU	Native	Biota	Animalia	Platyhelminthes	Monogenea	Polystomatidea	Polystomatidae	Polystomoides	Polystomoides oris	Meyer et al.	2015	France	Europe	Unespecified	Unespecified	Unespecified	Unespecified
Geoemydidae	Mauremys	Mauremys leprosa	Mauremys_leprosa_NAT_AF	Native	Biota	Animalia	Platyhelminthes	Monogenea	Polystomatidea	Polystomatidae	Polystomoides	Polystomoides tunisiensis	Meyer et al.	2015	Algeria	Africa	Unespecified	Unespecified	Unespecified	Unespecified
Geoemydidae	Mauremys	Mauremys leprosa	Mauremys_leprosa_NAT_EU	Native	Biota	Animalia	Annelida	Clitellata	Rhynchobdellida	Glossiphoniidae	Helobdella	Helobdella europaea	Perera et al.	2019	Spain	Europe	Unespecified	Alive	Wild	Unespecified
Geoemydidae	Mauremys	Mauremys leprosa	Mauremys_leprosa_NAT_EU	Native	Biota	Animalia	Annelida	Clitellata	Rhynchobdellida	Glossiphoniidae	Helobdella	Helobdella octatestisaca	Perera et al.	2019	Spain	Europe	Unespecified	Alive	Wild	Unespecified
Geoemydidae	Mauremys	Mauremys leprosa	Mauremys_leprosa_NAT_AF	Native	Biota	Animalia	Annelida	Clitellata	Rhynchobdellida	Glossiphoniidae	Placobdella	Placobdella nabeulensis	Ramdani et al.	2024	Algeria	Africa	Adult and Juvenile	Alive	Wild	Unespecified
Geoemydidae	Mauremys	Mauremys leprosa	Mauremys_leprosa_NAT_EU	Native	Biota	Animalia	Annelida	Clitellata	Rhynchobdellida	Glossiphoniidae	Placobdella	Placobdella costata	Romero et al.	2014	Spain	Europe	Adult	Alive	Wild	No
Geoemydidae	Mauremys	Mauremys leprosa	Mauremys_leprosa_NAT_AF	Native	Biota	Animalia	Annelida	Clitellata	Rhynchobdellida	Glossiphoniidae	Placobdella	Placobdella costata	Verneau et al.	2023a	Tunisa	Africa	Unespecified	Alive	Wild	Unespecified
Geoemydidae	Mauremys	Mauremys leprosa	Mauremys_leprosa_NAT_AF	Native	Biota	Animalia	Annelida	Clitellata	Rhynchobdellida	Glossiphoniidae	Placobdella	Placobdella costata	Verneau et al.	2023a	Algeria	Africa	Unespecified	Alive	Wild	Unespecified
Geoemydidae	Mauremys	Mauremys leprosa	Mauremys_leprosa_NAT_AF	Native	Biota	Animalia	Annelida	Clitellata	Rhynchobdellida	Glossiphoniidae	Placobdella	Placobdella costata	Verneau et al.	2023a	Morocco	Africa	Unespecified	Alive	Wild	Unespecified
Geoemydidae	Mauremys	Mauremys leprosa	Mauremys_leprosa_NAT_AF	Native	Biota	Animalia	Platyhelminthes	Monogenea	Polystomatidea	Polystomatidae	Polystomoidella	Polystomoides euzeti	Verneau et al.	2023b	Algeria	Africa	Unespecified	Unespecified	Unespecified	Unespecified
Geoemydidae	Mauremys	Mauremys leprosa	Mauremys_leprosa_NAT_AF	Native	Biota	Animalia	Platyhelminthes	Monogenea	Polystomatidea	Polystomatidae	Polystomoidella	Polystomoides tunisiensis	Verneau et al.	2023b	Algeria	Africa	Unespecified	Unespecified	Unespecified	Unespecified
Geoemydidae	Mauremys	Mauremys leprosa	Mauremys_leprosa_NAT_EU	Native	Biota	Animalia	Platyhelminthes	Monogenea	Polystomatidea	Polystomatidae	Polystomoides	Polystomoides euzeti	Verneau et al.	2011	France	Europe	Unespecified	Unespecified	Unespecified	Unespecified
Geoemydidae	Mauremys	Mauremys leprosa	Mauremys_leprosa_NAT_EU	Native	Biota	Animalia	Platyhelminthes	Monogenea	Polystomatidea	Polystomatidae	Polystomoides	-	Verneau et al.	2011	France	Europe	Unespecified	Unespecified	Unespecified	Unespecified
Geoemydidae	Mauremys	Mauremys leprosa	Mauremys_leprosa_NAT_AF	Native	Biota	Animalia	Platyhelminthes	Monogenea	Polystomatidea	Polystomatidae	Polystomoides	Polystomoides tunisiensis	Verneau et al.	2011		Africa	Unespecified	Unespecified	Unespecified	Unespecified
Geoemydidae	Mauremys	Mauremys leprosa	Mauremys_leprosa_NAT_AF	Native	Biota	Animalia	Platyhelminthes	Trematoda	Plagiorchiida	Telorchiidae	Telorchis	Telorchis gabesensis	Wharton	1940	Unespecified	Africa	Unespecified	Unespecified	Unespecified	Unespecified
Geoemydidae	Mauremys	Mauremys leprosa	Mauremys_leprosa_NAT_AF	Native	Biota	Animalia	Platyhelminthes	Trematoda	Plagiorchiida	Telorchiidae	Telorchis	Telorchis solivagus	Wharton	1940	Unespecified	Africa	Unespecified	Unespecified	Unespecified	Unespecified
Geoemydidae	Mauremys	Mauremys mutica	Mauremys_mutica_NAT_AS	Native	Biota	Animalia	Arthropoda	Arachnida	Ixododa	Ixodidae	Amblyomma	Amblyomma kappa	Kwak et al.	2025	Japan	Asia	Unespecified	Unespecified	Unespecified	Unespecified
Geoemydidae	Mauremys	Mauremys reevesii	Mauremys_reevesii_NON_NA	Non-Native	Biota	Animalia	Arthropoda	-	Ixodida	Ixodidae	Amblyomma	Amblyomma geoemydae	Burridge, Simmons	2003	USA	North America	Unespecified	Alive	Captive	Unespecified
Geoemydidae	Mauremys	Mauremys reevesii	Mauremys_reevesii_NAT_AS	Native	Biota	Animalia	Annelida	Clitellata	Rhynchobdellida	Ozobranchidae	Ozobranchus	Ozobranchus jantseanus	Gu et al.	2021	China	Asia	Unespecified	Alive	Captive	Unespecified
Geoemydidae	Mauremys	Mauremys reevesii	Mauremys_reevesii_NAT_AS	Native	Biota	Animalia	Arthropoda	-	Ixodida	Ixodidae	Amblyomma	Amblyomma testudinarium	Kambayashi et al.	2021	Japan	Asia	Adult	Alive	Wild	No
Geoemydidae	Mauremys	Mauremys reevesii	Mauremys_reevesii_NAT_AS	Native	Biota	Animalia	Annelida	Clitellata	Rhynchobdellida	Ozobranchidae	Ozobranchus	Ozobranchus jantseanus	Koo et al.	2022	Replubic of Korea	Asia	Unespecified	Alive	Wild	Unespecified
Geoemydidae	Mauremys	Mauremys reevesii	Mauremys_reevesii_NAT_AS	Native	Biota	Animalia	Platyhelminthes	Trematoda	Plagiorchiida	Telorchiidae	Telorchis	Telorchis clemmydis	Wharton	1940	Japan	Asia	Unespecified	Unespecified	Unespecified	Unespecified
Geoemydidae	Mauremys	Mauremys reevesii	Mauremys_reevesii_NAT_AS	Native	Biota	Animalia	Platyhelminthes	Trematoda	Plagiorchiida	Telorchiidae	Telorchis	Telorchis geoclemmydis	Wharton	1940	Japan	Asia	Unespecified	Unespecified	Unespecified	Unespecified
Geoemydidae	Mauremys	Mauremys reevesii	Mauremys_reevesii_NAT_AS	Native	Biota	Animalia	Annelida	Clitellata	Rhynchobdellida	Glossiphoniidae	Ozobranchus	Ozobranchus jantseanus	Yamanaka & Suzuki	2008	Japan	Asia	Unespecified	Alive	Wild	Unespecified
Geoemydidae	Mauremys	Mauremys rivulata	Mauremys_rivulata_NAT_AS	Native	Biota	Animalia	Annelida	Clitellata	Rhynchobdellida	Glossiphoniidae	Placobdella	Placobdella costata	Ceylan & Çetinkaya	2023	Turkey	Asia	Unespecified	Alive	Wild	Unespecified
Geoemydidae	Mauremys	Mauremys sinensis	Mauremys_sinensis_NAT_AS	Native	Biota	Animalia	Platyhelminthes	Trematoda	Plagiorchiida	Ocadiatrematidae	Ocadiatrema	Ocadiatrema taiwanense	Fischthal & Kuntz	1981	Taiwan	Asia	Unespecified	Unespecified	Unespecified	Unespecified
Geoemydidae	Mauremys	Mauremys sinensis	Mauremys_sinensis_NAT_SA	Native	Biota	Animalia	Platyhelminthes	Monogenea	Polystomatidea	Polystomatidae	Polystomoides	Polystomoides microrchis	Lenis & García-Prieto	2009	Columbia	South America	Unespecified	Both	Wild	Unespecified
Geoemydidae	Mauremys	Mauremys sinensis	Mauremys_sinensis_NON_EU	Non-Native	Biota	Animalia	Nematoda	Chromadorea	Rhabditida	Camallanidae	Serpinema	Serpinema microcephalus	Martínez-Silvestre et al.	2015	Spain	Europe	Adult	Alive	Wild	No
Geoemydidae	Mauremys	Mauremys sinensis	Mauremys_sinensis_NAT_AS	Native	Biota	Animalia	Platyhelminthes	Trematoda	Diplostomida	Plattidae	Platt	Platt ocadiae	Platt & Sharma	2012	Malaysia	Asia	Unespecified	Alive	Wild	Unespecified
Geoemydidae	Mauremys	Mauremys sinensis	Mauremys_sinensis_NAT_AS	Native	Biota	Animalia	Platyhelminthes	Trematoda	Diplostomida	Plattidae	Platt	Platt yoshidai	Platt & Sharma	2012	Malaysia	Asia	Unespecified	Alive	Wild	Unespecified
Geoemydidae	Melanochelys	Melanochelys trijuga	Melanochelys_trijuga_NAT_AS	Native	Biota	Animalia	Arthropoda	-	Ixodida	Ixodidae	Amblyomma	Amblyomma geoemydae	Fraizer & Keirans	1990	India	Asia	Unespecified	Unespecified	Wild	Unespecified
Geoemydidae	Melanochelys	Melanochelys trijuga	Melanochelys_trijuga_UNE_UN	Unespecified	Biota	Animalia	Platyhelminthes	Trematoda	Diplostomida	Spirorchiidae	-	-	Reavill et al.	2004	Unespecified	Unespecified	Unespecified	Alive	Wild	Unespecified
Geoemydidae	Melanochelys	Melanochelys trijuga	Melanochelys_trijuga_NAT_NA	Native	Biota	Animalia	Arthropoda	-	Ixodida	Ixodidae	Amblyomma	Amblyomma geoemydae	Simmons & Burridge	2000	USA	North America	Unespecified	Unespecified	Captive	Unespecified
Chelidae	Mesoclemmys	Mesoclemmys nasuta	Mesoclemmys_nasuta_NAT_SA	Native	Biota	Animalia	Nematoda	Chromadorea	Rhabditida	Camallanidae	Serpinema	Serpinema monospiculatus	Mascarenhas & Müller	2017	Brazil	South America	Unespecified	Alive	Wild	Unespecified
Chelidae	Mesoclemmys	Mesoclemmys tuberculata	Mesoclemmys_tuberculata_NAT_SA	Native	Biota	Animalia	Nematoda	Chromadorea	Rhabditida	Camallanidae	Serpinema	Serpinema monospiculatus	Mascarenhas & Müller	2017	Brazil	South America	Unespecified	Alive	Wild	Unespecified
Chelidae	Mesoclemmys	Mesoclemmys tuberculata	Mesoclemmys_tuberculata_NAT_SA	Native	Biota	Animalia	Nematoda	Chromadorea	Rhabditida	Physalopteridae	Physaloptera	Physaloptera retusa	Pereira et al.	2018	Brazil	South America	Adult and Juvenile	Alive	Wild	Unespecified
Chelidae	Mesoclemmys	Mesoclemmys tuberculata	Mesoclemmys_tuberculata_NAT_SA	Native	Biota	Animalia	Nematoda	Chromadorea	Rhabditida	Camallanidae	Serpinema	Serpinema monospiculatus	Pereira et al.	2018	Brazil	South America	Adult and Juvenile	Alive	Wild	Unespecified
Chelidae	Mesoclemmys	Mesoclemmys tuberculata	Mesoclemmys_tuberculata_NAT_SA	Native	Biota	Animalia	Nematoda	Chromadorea	Rhabditida	Gnathostomatoidea	Spiroxys	Spiroxys figueiredoi	Pereira et al.	2018	Brazil	South America	Adult and Juvenile	Alive	Wild	Unespecified
Chelidae	Mesoclemmys	Mesoclemmys tuberculata	Mesoclemmys_tuberculata_NAT_SA	Native	Biota	Animalia	Nematoda	Chromadorea	Rhabditida	Physalopteridae	Physaloptera	-	Santana et al.	2023	Brazil	South America	Adult and Juvenile	Alive	Wild	Unespecified
Chelidae	Mesoclemmys	Mesoclemmys tuberculata	Mesoclemmys_tuberculata_NAT_SA	Native	Biota	Animalia	Annelida	Clitellata	Rhynchobdellida	Glossiphoniidae	Haementeria	Haementeria brasiliensis	Santana et al.	2019	Brazil	South America	Adult and Juvenile	Alive	Wild	Unespecified
Chelidae	Mesoclemmys	Mesoclemmys tuberculata	Mesoclemmys_tuberculata_NAT_SA	Native	Biota	Animalia	Annelida	Clitellata	Rhynchobdellida	Glossiphoniidae	Helobdella	Helobdella adiastola	Santana et al.	2019	Brazil	South America	Adult and Juvenile	Alive	Wild	Unespecified
Chelidae	Mesoclemmys	Mesoclemmys tuberculata	Mesoclemmys_tuberculata_NAT_SA	Native	Biota	Animalia	Platyhelminthes	Monogenea	Polystomatidea	Polystomatidae	Manotrema	Manotrema brasiliensis	Santana et al.	2019	Brazil	South America	Adult and Juvenile	Alive	Wild	Unespecified
Chelidae	Mesoclemmys	Mesoclemmys tuberculata	Mesoclemmys_tuberculata_NAT_SA	Native	Biota	Animalia	Platyhelminthes	Monogenea	Polystomatidea	Polystomatidae	Manotrema	Manotrema brasiliensis	Santana et al.	2023	Brazil	South America	Adult and Juvenile	Alive	Wild	Unespecified
Chelidae	Mesoclemmys	Mesoclemmys tuberculata	Mesoclemmys_tuberculata_NAT_SA	Native	Biota	Animalia	Nematoda	Chromadorea	Rhabditida	Camallanidae	Serpinema	Serpinema amazonicum	Santana et al.	2023	Brazil	South America	Adult and Juvenile	Alive	Wild	Unespecified
Chelidae	Mesoclemmys	Mesoclemmys tuberculata	Mesoclemmys_tuberculata_NAT_SA	Native	Biota	Animalia	Nematoda	Chromadorea	Rhabditida	Camallanidae	Serpinema	Serpinema monospiculatus	Santana et al.	2023	Brazil	South America	Adult and Juvenile	Alive	Wild	Unespecified
Chelidae	Mesoclemmys	Mesoclemmys tuberculata	Mesoclemmys_tuberculata_NAT_SA	Native	Biota	Animalia	Nematoda	Chromadorea	Rhabditida	Gnathostomatoidea	Spiroxys	Spiroxys figueiredoi	Santana et al.	2023	Brazil	South America	Adult and Juvenile	Alive	Wild	Unespecified
Chelidae	Elseya	Myuchelys latisternum	Elseya_latisternum_NAT_OC	Native	Biota	Animalia	Platyhelminthes	Trematoda	Plagiorchiida	Plagiorchiidae	Aptorchis	Aptorchis aequalis	Barton & Fearn	2022	Australia	Oceania	Unespecified	Both	Wild	Unespecified
Chelidae	Elseya	Myuchelys latisternum	Elseya_latisternum_NAT_OC	Native	Biota	Animalia	Platyhelminthes	Trematoda	Plagiorchiida	Plagiorchiidae	Auriculotrema	Auriculotrema lechneri	Barton & Fearn	2022	Australia	Oceania	Unespecified	Both	Wild	Unespecified
Chelidae	Elseya	Myuchelys latisternum	Elseya_latisternum_NAT_NA	Native	Biota	Animalia	Platyhelminthes	Monogenea	Polystomatidea	Polystomatidae	Polystomoides	-	Platt	2000	USA	North America	Unespecified	Unespecified	Unespecified	Unespecified
Chelidae	Elseya	Myuchelys latisternum	Elseya_latisternum_NAT_OC	Native	Biota	Animalia	Platyhelminthes	Trematoda	Plagiorchiida	Choanocotylidae	Auriculotrema	Auriculotrema lechneri	Platt	2003	Australia	Oceania	Unespecified	Alive	Wild	Unespecified
Chelidae	Elseya	Myuchelys latisternum	Elseya_latisternum_NAT_OC	Native	Biota	Animalia	Nematoda	Chromadorea	Rhabditida	Camallanidae	Camallanus	-	Rigby et al.	2008	Australia	Oceania	Unespecified	Unespecified	Unespecified	Unespecified
Chelidae	Elseya	Myuchelys latisternum	Elseya_latisternum_NAT_UN	Native	Biota	Animalia	Platyhelminthes	Trematoda	Plagiorchiida	Choanocotylidae	Auriculotrema	Auriculotrema lechneri	Shamsi et al.	2021	Unespecified	Unespecified	Unespecified	Unespecified	Unespecified	Unespecified
Chelidae	Myuchelys	Myuchelys latisternum	Myuchelys_latisternum_NAT_OC	Native	Biota	Animalia	Platyhelminthes	Trematoda	Diplostomida	Spirorchiidae	Uterotrema	-	Barton & Fearn	2022	Australia	Oceania	Unespecified	Both	Wild	Unespecified
Chelidae	Myuchelys	Myuchelys latisternum	Myuchelys_latisternum_NAT_OC	Native	Biota	Animalia	Platyhelminthes	Trematoda	Plagiorchiida	Pronocephalidae	Notopronocephalus	Notopronocephalus peekayi	Barton & Fearn	2022	Australia	Oceania	Unespecified	Both	Wild	Unespecified
Chelidae	Myuchelys	Myuchelys latisternum	Myuchelys_latisternum_NAT_OC	Native	Biota	Animalia	Platyhelminthes	Trematoda	Plagiorchiida	Thrinascotrematidae	Thrinascotrema	Thrinascotrema brisbanicum	Barton & Fearn	2022	Australia	Oceania	Unespecified	Both	Wild	Unespecified
Chelidae	Myuchelys	Myuchelys latisternum	Myuchelys_latisternum_NAT_OC	Native	Biota	Animalia	Platyhelminthes	Trematoda	Diplostomida	Spirorchiidae	Uterotrema	Uterotrema burnsi	Barton & Fearn	2022	Australia	Oceania	Unespecified	Both	Wild	Unespecified
Chelidae	Myuchelys	Myuchelys latisternum	Myuchelys_latisternum_NAT_OC	Native	Biota	Animalia	Platyhelminthes	Trematoda	Diplostomida	Spirorchiidae	Uterotrema	Uterotrema kreffti	Barton & Fearn	2022	Australia	Oceania	Unespecified	Both	Wild	Unespecified
Chelidae	Myuchelys	Myuchelys latisternum	Myuchelys_latisternum_NAT_OC	Native	Biota	Animalia	Platyhelminthes	Trematoda	Plagiorchiida	Pronocephalidae	Notopronocephalus	Notopronocephalus peekayi	Cribb & Pichelin	1997	Australia	Oceania	Unespecified	Alive	Wild	No
Chelidae	Myuchelys	Myuchelys latisternum	Myuchelys_latisternum_NAT_OC	Native	Biota	Animalia	Platyhelminthes	Monogenea	Polystomatidea	Polystomatidae	Pleurodirotrema	Pleurodirotrema macleayi	Du Preez & Verneau	2020	Australia	Oceania	Unespecified	Dead	Unespecified	Unespecified
Chelidae	Myuchelys	Myuchelys latisternum	Myuchelys_latisternum_NAT_OC	Native	Biota	Animalia	Nematoda	Chromadorea	Rhabditida	Camallanidae	Camallanus	-	Kuzmin et al.	2009	Australia	Oceania	Unespecified	Alive	Wild	Unespecified
Chelidae	Myuchelys	Myuchelys latisternum	Myuchelys_latisternum_NAT_OC	Native	Biota	Animalia	Annelida	Clitellata	Rhynchobdellida	Glossiphoniidae	Placobdelloides	Placobdelloides bancrofti	McKenna et al.	2005	Australia	Oceania	Unespecified	Alive	Wild	Unespecified
Chelidae	Myuchelys	Myuchelys latisternum	Myuchelys_latisternum_NAT_OC	Native	Biota	Animalia	Platyhelminthes	Trematoda	Plagiorchiida	Auridistomidae	Aussietrema	Aussietrema cribbi	Pichelin	1995	Australia	Oceania	Unespecified	Unespecified	Unespecified	Unespecified
Chelidae	Myuchelys	Myuchelys latisternum	Myuchelys_latisternum_NAT_OC	Native	Biota	Animalia	Platyhelminthes	Monogenea	Polystomatidea	Polystomatidae	Pleurodirotrema	Pleurodirotrema macleayi	Pichelin	1995	Australia	Oceania	Unespecified	Unespecified	Unespecified	Unespecified
Chelidae	Myuchelys	Myuchelys latisternum	Myuchelys_latisternum_NAT_OC	Native	Biota	Animalia	Platyhelminthes	Monogenea	Polystomatidea	Polystomatidae	Uropolystomoides	Uropolystomoides australiensis	Pichelin	1995	Australia	Oceania	Unespecified	Unespecified	Unespecified	Unespecified
Chelidae	Myuchelys	Myuchelys latisternum	Myuchelys_latisternum_NAT_OC	Native	Biota	Animalia	Platyhelminthes	Trematoda	Diplostomida	Spirorchiidae	Uterotrema	-	Platt & Blair	1996	Australia	Oceania	Unespecified	Alive	Wild	Unespecified
Chelidae	Myuchelys	Myuchelys latisternum	Myuchelys_latisternum_NAT_OC	Native	Biota	Animalia	Platyhelminthes	Trematoda	Plagiorchiida	Plagiorchioidea	Aptorchis	Aptorchis aequalis	Platt & Jensen	2002	Australia	Oceania	Unespecified	Alive	Wild	Unespecified
Chelidae	Myuchelys	Myuchelys latisternum	Myuchelys_latisternum_NAT_OC	Native	Biota	Animalia	Platyhelminthes	Trematoda	Plagiorchiida	Plagiorchiidae	-	-	Sue & Platt	1998	Australia	Oceania	Unespecified	Alive	Wild	Unespecified
Chelidae	Myuchelys	Myuchelys latisternum	Myuchelys_latisternum_NAT_OC	Native	Biota	Animalia	Platyhelminthes	Trematoda	Plagiorchiida	Thrinascotrematidae	Thrinascotrema	Thrinascotrema brisbanicum	Sue & Platt	1999b	Australia	Oceania	Unespecified	Alive	Wild	Unespecified
Trionychidae	Nilssonia	Nilssonia gangetica	Nilssonia_gangetica_NAT_AS	Native	Biota	Animalia	Platyhelminthes	Trematoda	Plagiorchiida	Opisthorchiidae	Astiotrema	Astiotrema reniferum	Kundu et al.	2020	India	Asia	Unespecified	Dead	Unespecified	Unespecified
Trionychidae	Nilssonia	Nilssonia gangetica	Nilssonia_gangetica_NON_AS	Non-native	Biota	Animalia	Platyhelminthes	Trematoda	Diplostomida	Plattidae	Hapalorhynchus	Hapalorhynchus indicus	Roberts et al.	2016b	Vietnam	Asia	Unespecified	Unespecified	Both	Unespecified
Trionychidae	Nilssonia	Nilssonia gangetica	Nilssonia_gangetica_NAT_AS	Native	Biota	Animalia	Platyhelminthes	Trematoda	Diplostomida	Plattidae	Hapalorhynchus	Hapalorhynchus indicus	Platt & Sharma	2012	Malaysia	Asia	Unespecified	Alive	Wild	Unespecified
Trionychidae	Nilssonia	Nilssonia hurum	Nilssonia_hurum_NON_AS	Non-native	Biota	Animalia	Platyhelminthes	Trematoda	Diplostomida	Plattidae	Enterohaematotrema	Enterohaematotrema palaeorticum	Roberts et al.	2016b	Vietnam	Asia	Unespecified	Unespecified	Both	Unespecified
Trionychidae	Nilssonia	Nilssonia nigricans	Nilssonia_nigricans_NAT_AS	Native	Biota	Animalia	Platyhelminthes	Trematoda	Plagiorchiida	Opisthorchiidae	Astiotrema	Astiotrema reniferum	Kundu et al.	2020	India	Asia	Unespecified	Dead	Unespecified	Unespecified
Trionychidae	Nilssonia	Notochelys platynota	Nilssonia_platynota_NAT_SA	Native	Biota	Animalia	Platyhelminthes	Monogenea	Polystomatidea	Polystomatidae	Polystomoides	Polystomoides platynotae	Lenis & García-Prieto	2009	Columbia	South America	Unespecified	Both	Wild	Unespecified
Geoemydidae	Orlitia	Orlitia borneensis	Orlitia_borneensis_NAT_AS	Native	Biota	Animalia	Annelida	Clitellata	Rhynchobdellida	Glossiphoniidae	Placobdelloides	Placobdelloides siamensis	Chiangkul et al.	2021	Thailand	Asia	Unespecified	Alive	Captive	No
Geoemydidae	Orlitia	Orlitia borneensis	Orlitia_borneensis_NAT_AS	Native	Biota	Animalia	Annelida	Clitellata	Rhynchobdellida	Glossiphoniidae	Placobdelloides	Placobdelloides tridens	Chiangkul et al.	2021	Thailand	Asia	Unespecified	Alive	Captive	No
Geoemydidae	Orlitia	Orlitia borneensis	Orlitia_borneensis_NAT_AS	Native	Biota	Animalia	Nematoda	Chromadorea	Rhabditida	Camallanidae	Serpinema	-	Murray et al.	2004	Hong Kong	Asia	Unespecified	Dead	Captive	Unespecified
Geoemydidae	Orlitia	Orlitia borneensis	Orlitia_borneensis_NAT_AS	Native	Biota	Animalia	Nematoda	Chromadorea	Rhabditida	Kathlaniidae	Falcaustra	Falcaustra duyagi	Murray et al.	2004	Hong Kong	Asia	Unespecified	Dead	Captive	Unespecified
Geoemydidae	Orlitia	Orlitia borneensis	Orlitia_borneensis_NAT_AS	Native	Biota	Animalia	Nematoda	Chromadorea	Rhabditida	Kathlaniidae	Falcaustra	Falcaustra greineri	Murray et al.	2004	Hong Kong	Asia	Unespecified	Dead	Captive	Unespecified
Geoemydidae	Orlitia	Orlitia borneensis	Orlitia_borneensis_NAT_AS	Native	Biota	Animalia	Platyhelminthes	Trematoda	Plagiorchiida	Cladorchiidae	Stunkardia	Stunkardia dilymphosa	Murray et al.	2004	Hong Kong	Asia	Unespecified	Dead	Captive	Unespecified
Geoemydidae	Orlitia	Orlitia borneensis	Orlitia_borneensis_NAT_AS	Native	Biota	Animalia	Nematoda	Chromadorea	Rhabditida	Atractidae	Orientatractis	-	Neely et al.	2017	Hong Kong	Asia	Unespecified	Both	Captive	Unespecified
Geoemydidae	Orlitia	Orlitia borneensis	Orlitia_borneensis_NAT_AS	Native	Biota	Animalia	Platyhelminthes	Trematoda	Plagiorchiida	Cladorchiidae	Orientodiscus	-	Neely et al.	2017	Hong Kong	Asia	Unespecified	Both	Captive	Unespecified
Geoemydidae	Orlitia	Orlitia borneensis	Orlitia_borneensis_NAT_AS	Native	Biota	Animalia	Nematoda	Chromadorea	Rhabditida	Kathlaniidae	Falcaustra	Falcaustra greineri	Neely et al.	2017	Hong Kong	Asia	Unespecified	Both	Captive	Unespecified
Geoemydidae	Orlitia	Orlitia borneensis	Orlitia_borneensis_NAT_AS	Native	Biota	Animalia	Annelida	Clitellata	Rhynchobdellida	Glossiphoniidae	Placobdelloides	Placobdelloides stellapapillosa	Neely et al.	2017	Hong Kong	Asia	Unespecified	Both	Captive	Unespecified
Geoemydidae	Orlitia	Orlitia borneensis	Orlitia_borneensis_NAT_AS	Native	Biota	Animalia	Platyhelminthes	Trematoda	Plagiorchiida	Telorchiidae	Telorchis	Telorchis clemmydis	Neely et al.	2017	Hong Kong	Asia	Unespecified	Both	Captive	Unespecified
Geoemydidae	Pangshura	Pangshura sylhetensis	Pangshura_sylhetensis_NAT_AS	Native	Biota	Animalia	Annelida	Clitellata	Rhynchobdellida	Glossiphoniidae	Placobdella	-	Kundu et al.	2019	India	Asia	Unespecified	Alive	Wild	Unespecified
Geoemydidae	Pangshura	Pangshura sylhetensis	Pangshura_sylhetensis_NAT_AS	Native	Biota	Animalia	Platyhelminthes	Trematoda	Diplostomida	Plattidae	Platt	Platt sutlejensis	Platt & Sharma	2012	Malaysia	Asia	Unespecified	Alive	Wild	Unespecified
Geoemydidae	Pangshura	Pangshura tecta	Pangshura_tecta_NAT_SA	Native	Biota	Animalia	Platyhelminthes	Monogenea	Polystomatidea	Polystomatidae	Polystomoides	-	Lenis & García-Prieto	2009	Columbia	South America	Unespecified	Both	Wild	Unespecified
Geoemydidae	Pangshura	Pangshura tecta	Pangshura_tecta_NAT_SA	Native	Biota	Animalia	Platyhelminthes	Monogenea	Polystomatidea	Polystomatidae	Polystomoides	Polystomoides simhai	Lenis & García-Prieto	2009	Columbia	South America	Unespecified	Both	Wild	Unespecified
Geoemydidae	Pangshura	Pangshura tecta	Pangshura_tecta_NAT_AS	Native	Biota	Animalia	Platyhelminthes	Trematoda	Diplostomida	Plattidae	Hapalorhynchus	Hapalorhynchus sheliae	Platt & Sharma	2012	Malaysia	Asia	Unespecified	Alive	Wild	Unespecified
Geoemydidae	Pangshura	Pangshura tentoria	Pangshura_tentoria_NAT_SA	Native	Biota	Animalia	Platyhelminthes	Monogenea	Polystomatidea	Polystomatidae	Polystomoides	Polystomoides godavarii	Lenis & García-Prieto	2009	Columbia	South America	Unespecified	Both	Wild	Unespecified
Trionychidae	Pelodiscus	Pelodiscus sinensis	Pelodiscus_sinensis_NAT_AF	Native	Biota	Animalia	Platyhelminthes	Trematoda	Aspidogastrida	Aspidogastridae	Cotylaspis	Cotylaspis coreensis	Aisien et al.	2021	Nigeria	Africa	Unespecified	Unespecified	Unespecified	Unespecified
Trionychidae	Pelodiscus	Pelodiscus sinensis	Pelodiscus_sinensis_NAT_AF	Native	Biota	Animalia	Platyhelminthes	Trematoda	Aspidogastrida	Aspidogastridae	Cotylaspis	Cotylaspis parasinensis	Aisien et al.	2021	Nigeria	Africa	Unespecified	Unespecified	Unespecified	Unespecified
Trionychidae	Pelodiscus	Pelodiscus sinensis	Pelodiscus_sinensis_NAT_AS	Native	Biota	Animalia	Platyhelminthes	Trematoda	Aspidogastrida	Aspidogastridae	Aspidogaster	Aspidogaster conchicola	Alves et al.	2015	Russia	Asia	Unespecified	Unespecified	Unespecified	Unespecified
Trionychidae	Pelodiscus	Pelodiscus sinensis	Pelodiscus_sinensis_NAT_AS	Native	Biota	Animalia	Platyhelminthes	Trematoda	Aspidogastrida	Aspidogastridae	Cotylaspis	Cotylaspis coreensis	Alves et al.	2015	Replubic of Korea	Asia	Unespecified	Unespecified	Unespecified	Unespecified
Trionychidae	Pelodiscus	Pelodiscus sinensis	Pelodiscus_sinensis_NAT_AS	Native	Biota	Animalia	Platyhelminthes	Trematoda	Aspidogastrida	Aspidogastridae	Cotylaspis	Cotylaspis parasinensis	Alves et al.	2015	Russia	Asia	Unespecified	Unespecified	Unespecified	Unespecified
Trionychidae	Pelodiscus	Pelodiscus sinensis	Pelodiscus_sinensis_NAT_AS	Native	Biota	Animalia	Platyhelminthes	Trematoda	Aspidogastrida	Aspidogastridae	Cotylaspis	Cotylaspis sinensis	Alves et al.	2015	China	Asia	Unespecified	Unespecified	Unespecified	Unespecified
Trionychidae	Pelodiscus	Pelodiscus sinensis	Pelodiscus_sinensis_NAT_AS	Native	Biota	Animalia	Platyhelminthes	Trematoda	Aspidogastrida	Aspidogastridae	Cotylaspis	-	Alves et al.	2015	China	Asia	Unespecified	Unespecified	Unespecified	Unespecified
Trionychidae	Pelodiscus	Pelodiscus sinensis	Pelodiscus_sinensis_NAT_AS	Native	Biota	Animalia	Platyhelminthes	Trematoda	Aspidogastrida	Aspidogastridae	Lophotaspis	Lophotaspis interiora	Alves et al.	2015	China	Asia	Unespecified	Unespecified	Unespecified	Unespecified
Trionychidae	Pelodiscus	Pelodiscus sinensis	Pelodiscus_sinensis_NAT_AS	Native	Biota	Animalia	Platyhelminthes	Trematoda	Aspidogastrida	Aspidogastridae	Lophotaspis	Lophotaspis orientalis	Alves et al.	2015	China	Asia	Unespecified	Unespecified	Unespecified	Unespecified
Trionychidae	Pelodiscus	Pelodiscus sinensis	Pelodiscus_sinensis_NAT_AS	Native	Biota	Animalia	Platyhelminthes	Trematoda	Plagiorchiida	Opisthorchiidae	Astiotrema	Astiotrema odhneri	Besprozvannykh et al.	2015	Russia	Asia	Unespecified	Unespecified	Wild	Unespecified
Trionychidae	Pelodiscus	Pelodiscus sinensis	Pelodiscus_sinensis_NAT_UN	Native	Biota	Animalia	Platyhelminthes	Monogenea	Polystomatidea	Polystomatidae	Polystomoides	-	Du Preez et al.	2017	Unespecified	Unespecified	Unespecified	Unespecified	Unespecified	Unespecified
Trionychidae	Pelodiscus	Pelodiscus sinensis	Pelodiscus_sinensis_NAT_AS	Native	Biota	Animalia	Platyhelminthes	Monogenea	Polystomatidea	Polystomatidae	Polystomoides	-	Meyer et al.	2015	Vietnam	Asia	Unespecified	Unespecified	Unespecified	Unespecified
Trionychidae	Pelodiscus	Pelodiscus sinensis	Pelodiscus_sinensis_NAT_AS	Native	Biota	Animalia	Platyhelminthes	Trematoda	Diplostomida	Plattidae	Hapalorhynchus	-	Platt & Sharma	2012	Malaysia	Asia	Unespecified	Alive	Wild	Unespecified
Trionychidae	Pelodiscus	Pelodiscus sinensis	Pelodiscus_sinensis_NAT_AS	Native	Biota	Animalia	Platyhelminthes	Trematoda	Diplostomida	Plattidae	Platt	Platt oschmarini	Platt & Sharma	2012	Malaysia	Asia	Unespecified	Alive	Wild	Unespecified
Trionychidae	Pelodiscus	Pelodiscus sinensis	Pelodiscus_sinensis_UNE_UN	Unespecified	Biota	Animalia	Platyhelminthes	Monogenea	Polystomatidea	Polystomatidae	Polystomoides	-	Platt	2000	Unespecified	Unespecified	Unespecified	Unespecified	Unespecified	Unespecified
Trionychidae	Pelodiscus	Pelodiscus sinensis	Pelodiscus_sinensis_NAT_AS	Native	Biota	Animalia	Platyhelminthes	Trematoda	Diplostomida	Plattidae	Coeuritrema	Coeuritrema platti	Roberts et al.	2016b	Vietnam	Asia	Unespecified	Unespecified	Both	Unespecified
Trionychidae	Pelodiscus	Pelodiscus sinensis	Pelodiscus_sinensis_NAT_AS	Native	Biota	Animalia	Platyhelminthes	Trematoda	Diplostomida	Plattidae	Hapalorhynchus	Hapalorhynchus mica	Roberts et al.	2016b	Vietnam	Asia	Unespecified	Unespecified	Both	Unespecified
Trionychidae	Pelodiscus	Pelodiscus sinensis	Pelodiscus_sinensis_NAT_AS	Native	Biota	Animalia	Platyhelminthes	Trematoda	Diplostomida	Plattidae	Hapalorhynchus	Hapalorhynchus oschmarini	Roberts et al.	2016b	Vietnam	Asia	Unespecified	Unespecified	Both	Unespecified
Trionychidae	Pelodiscus	Pelodiscus sinensis	Pelodiscus_sinensis_UNE_UN	Unespecified	Biota	Animalia	Nematoda	Enoplea	Trichinellida	Trichinellidae	Trichinella	Trichinella spiralis	Tao et al.	2024	Unespecified	Unespecified	Unespecified	Unespecified	Unespecified	Unespecified
Trionychidae	Pelodiscus	Pelodiscus sinensis	Pelodiscus_sinensis_NAT_NA	Native	Biota	Animalia	Platyhelminthes	Trematoda	Diplostomida	Plattidae	Coeuritrema	Coeuritrema platti	Roberts et al.	2017a	USA	North America	Unespecified	Alive	Wild	Unespecified
Trionychidae	Pelodiscus	Pelodiscus sinensis	Pelodiscus_sinensis_NAT_AS	Native	Biota	Animalia	Platyhelminthes	Cestoda	Onchoproteocephalidea	Proteocephalidae	Testudotaenia	Testudotaenia testudo	Tao et al.	2024	China	Asia	Unespecified	Alive	Captive	Yes
Trionychidae	Pelodiscus	Pelodiscus sinensis	Pelodiscus_sinensis_NAT_AS	Native	Biota	Animalia	Platyhelminthes	Trematoda	Plagiorchiida	Opisthorchiidae	Astiotrema	-	Tao et al.	2024	China	Asia	Unespecified	Unespecified	Unespecified	Unespecified
Trionychidae	Pelodiscus	Pelodiscus sinensis	Pelodiscus_sinensis_NAT_AS	Native	Biota	Animalia	Platyhelminthes	Trematoda	Aspidogastrida	Aspidogastridae	Aspidogaster	Aspidogaster conchicola	Tao et al.	2024	China	Asia	Unespecified	Unespecified	Unespecified	Unespecified
Trionychidae	Pelodiscus	Pelodiscus sinensis	Pelodiscus_sinensis_NAT_AS	Native	Biota	Animalia	Platyhelminthes	Trematoda	Plagiorchiida	Cephalogonimidae	Cephalogonimus	Cephalogonimus parvus	Tao et al.	2024	China	Asia	Unespecified	Unespecified	Unespecified	Unespecified
Trionychidae	Pelodiscus	Pelodiscus sinensis	Pelodiscus_sinensis_NAT_AS	Native	Biota	Animalia	Platyhelminthes	Trematoda	Plagiorchiida	-	Kaurma	Kaurma orientalis	Tao et al.	2024	China	Asia	Unespecified	Unespecified	Unespecified	Unespecified
Trionychidae	Pelodiscus	Pelodiscus sinensis	Pelodiscus_sinensis_NAT_AS	Native	Biota	Animalia	Platyhelminthes	Trematoda	Plagiorchiida	Allocreadiidae	Leurosoma	-	Tao et al.	2024	China	Asia	Unespecified	Unespecified	Unespecified	Unespecified
Trionychidae	Pelodiscus	Pelodiscus sinensis	Pelodiscus_sinensis_NAT_AS	Native	Biota	Animalia	Platyhelminthes	Trematoda	Aspidogastrida	Aspidogastridae	Cotylaspis	-	Tao et al.	2024	China	Asia	Unespecified	Unespecified	Unespecified	Unespecified
Trionychidae	Pelodiscus	Pelodiscus sinensis	Pelodiscus_sinensis_NAT_AS	Native	Biota	Animalia	Platyhelminthes	Monogenea	Polystomatidea	Polystomatidae	Fornixtrema	Fornixtrema palpebrae	Verneau et al.	2023b	Vietnam	Asia	Unespecified	Unespecified	Unespecified	Unespecified
Trionychidae	Pelodiscus	Pelodiscus sinensis	Pelodiscus_sinensis_NAT_AS	Native	Biota	Animalia	Platyhelminthes	Monogenea	Polystomatidea	Polystomatidae	Polystomoides	Polystomoides palpebrae	Verneau et al.	2011	Vietnam	Asia	Unespecified	Unespecified	Unespecified	Unespecified
Pelomedusidae	Pelomedusa	Pelomedusa galeata	Pelomedusa_galeata_NAT_AF	Native	Biota	Animalia	Platyhelminthes	Trematoda	Diplostomida	Liolopidae	Paraharmotrema	Paraharmotrema karinganiense	Dutton et al.	2022	Mozambique	Africa	Unespecified	Unespecified	Wild	Unespecified
Pelomedusidae	Pelomedusa	Pelomedusa subrufa	Pelomedusa_subrufa_NAT_AF	Native	Biota	Animalia	Platyhelminthes	Monogenea	Polystomatidea	Polystomatidae	Uropolystomoides	Uropolystomoides malayi	Chaabane et al.	2022	Nigeria	Africa	Unespecified	Unespecified	Unespecified	Unespecified
Pelomedusidae	Pelomedusa	Pelomedusa subrufa	Pelomedusa_subrufa_NAT_UN	Native	Biota	Animalia	Platyhelminthes	Monogenea	Polystomatidea	Polystomatidae	Polystomoides	-	Du Preez et al.	2017	Unespecified	Unespecified	Unespecified	Unespecified	Unespecified	Unespecified
Pelomedusidae	Pelomedusa	Pelomedusa subrufa	Pelomedusa_subrufa_NAT_AF	Native	Biota	Animalia	Arthropoda	Maxilopoda	Porocephalida	Sebekidae	Pelonia	-	Junker & Boomker	2006	South Africa	Africa	Unespecified	Alive	Wild	Unespecified
Pelomedusidae	Pelomedusa	Pelomedusa subrufa	Pelomedusa_subrufa_NAT_UN	Native	Biota	Animalia	Arthropoda	Maxilopoda	Porocephalida	Sebekidae	-	-	Junker & Boomker	2002	Unespecified	Unespecified	Unespecified	Unespecified	Unespecified	Unespecified
Pelomedusidae	Pelomedusa	Pelomedusa subrufa	Pelomedusa_subrufa_NAT_SA	Native	Biota	Animalia	Platyhelminthes	Monogenea	Polystomatidea	Polystomatidae	Polystomoides	-	Lenis & García-Prieto	2009	Columbia	South America	Unespecified	Both	Wild	Unespecified
Pelomedusidae	Pelomedusa	Pelomedusa subrufa	Pelomedusa_subrufa_NAT_AF	Native	Biota	Animalia	Annelida	Clitellata	Rhynchobdellida	Glossiphoniidae	Placobdella	Placobdelloides multistriatus	Bolotov et al.	2023	Madagascar	Africa	Unespecified	Unespecified	Unespecified	Unespecified
Pelomedusidae	Pelomedusa	Pelomedusa subrufa	Pelomedusa_subrufa_UNE_UN	Unespecified	Biota	Animalia	Arthropoda	Maxilopoda	Porocephalida	Sebekidae	Pelonia	Pelonia africana	Christoffersen & Assis	2013	Unespecified	Unespecified	Adult	Unespecified	Unespecified	Unespecified
Pelomedusidae	Pelomedusa	Pelomedusa subrufa	Pelomedusa_subrufa_UNE_UN	Unespecified	Biota	Animalia	Arthropoda	Maxilopoda	Porocephalida	Sebekidae	Pelonia	Pelonia africana	Paré	2008	Unespecified	Unespecified	Unespecified	Unespecified	Unespecified	Unespecified
Pelomedusidae	Pelomedusa	Pelomedusa subrufa	Pelomedusa_subrufa_NAT_AF	Native	Biota	Animalia	Nematoda	Chromadorea	Rhabditida	Gnathostomatidae	Spiroxys	-	Roca & García	2008	Madagascar	Africa	Unespecified	Unespecified	Unespecified	Unespecified
Pelomedusidae	Pelomedusa	Pelomedusa subrufa	Pelomedusa_subrufa_NAT_AF	Native	Biota	Animalia	Platyhelminthes	Monogenea	Polystomatidea	Polystomatidae	Uropolystomoides	Uropolystomoides chabaudi	Tinsley	1973	Uganda and Kenya	Africa	Adult	Unespecified	Unespecified	Unespecified
Podocnemididae	Peltocephalus	Peltocephalus dumerilianus	Peltocephalus_dumerilianus_NAT_AF	Native	Biota	Animalia	Platyhelminthes	Trematoda	Diplostomida	Liolopidae	Helicotrema	Helicotrema spirale	Dutton et al.	2022	Mozambique	Africa	Unespecified	Unespecified	Wild	Unespecified
Podocnemididae	Peltocephalus	Peltocephalus dumerilianus	Peltocephalus_dumerilianus_NAT_SA	Native	Biota	Animalia	Nematoda	Chromadorea	Rhabditida	Atractidae	Orientatractis	-	Jesus et al.	2024	Brazil	South America	Unespecified	Dead	Wild	Unespecified
Pelomedusidae	Pelusios	Pelusios castaneus	Pelusios_castaneus_NAT_AF	Native	Biota	Animalia	Platyhelminthes	Trematoda	Aspidogastrida	Aspidogastridae	Cotylaspis	Cotylaspis nigeriensis	Aisien et al.	2021	Nigeria	Africa	Unespecified	Unespecified	Unespecified	Unespecified
Pelomedusidae	Pelusios	Pelusios castaneus	Pelusios_castaneus_NAT_UN	Native	Biota	Animalia	Platyhelminthes	Monogenea	Polystomatidea	Polystomatidae	Polystomoides	-	Du Preez et al.	2017	Unespecified	Unespecified	Unespecified	Unespecified	Unespecified	Unespecified
Pelomedusidae	Pelusios	Pelusios castaneus	Pelusios_castaneus_NAT_AF	Native	Biota	Animalia	Platyhelminthes	Monogenea	Polystomatidea	Polystomatidae	Uropolystomoides	Uropolystomoides bourgati	Enabulele et al.	2012	Nigeria	Africa	Unespecified	Alive	Unespecified	No
Pelomedusidae	Pelusios	Pelusios castaneus	Pelusios_castaneus_NAT_SA	Native	Biota	Animalia	Platyhelminthes	Monogenea	Polystomatidea	Polystomatidae	Polystomoides	-	Lenis & García-Prieto	2009	Columbia	South America	Unespecified	Both	Wild	Unespecified
Pelomedusidae	Pelusios	Pelusios castaneus	Pelusios_castaneus_NAT_AF	Native	Biota	Animalia	Nematoda	Chromadorea	Rhabditida	Gnathosmatidae	Spiroxys	Spiroxys ankarafantsika	Nel et al.	2021	South Africa	Africa	Unespecified	Alive	Wild	Unespecified
Pelomedusidae	Pelusios	Pelusios castaneus	Pelusios_castaneus_NAT_AF	Native	Biota	Animalia	Platyhelminthes	Trematoda	Diplostomida	Plattidae	Hapalorhynchus	Hapalorhynchus beadlei	Platt	1991	Uganda	Africa	Unespecified	Unespecified	Unespecified	Unespecified
Pelomedusidae	Pelusios	Pelusios castaneus	Pelusios_castaneus_NAT_AS	Native	Biota	Animalia	Platyhelminthes	Trematoda	Diplostomida	Plattidae	Hapalorhynchus	Hapalorhynchus tchalimi	Platt & Sharma	2012	Malaysia	Asia	Unespecified	Alive	Wild	Unespecified
Pelomedusidae	Pelusios	Pelusios castaneus	Pelusios_castaneus_NAT_AF	Native	Biota	Animalia	Platyhelminthes	Monogenea	Polystomatidea	Polystomatidae	Uropolystomoides	-	Verneau et al.	2023b	Nigeria	Africa	Unespecified	Unespecified	Unespecified	Unespecified
Pelomedusidae	Pelusios	Pelusios castaneus	Pelusios_castaneus_NAT_AF	Native	Biota	Animalia	Platyhelminthes	Monogenea	Polystomatidea	Polystomatidae	Polystomoides	Uropolystomoides bourgati	Verneau et al.	2011	Togo	Africa	Unespecified	Unespecified	Unespecified	Unespecified
Pelomedusidae	Pelusios	Pelusios castanoides	Pelusios_castanoides_NAT_AF	Native	Biota	Animalia	Nematoda	Chromadorea	Rhabditida	Gnathostomatidae	Spiroxys	-	Roca & García	2008	Madagascar	Africa	Unespecified	Unespecified	Unespecified	Unespecified
Pelomedusidae	Pelusios	Pelusios niger	Pelusios_niger_NAT_AF	Native	Biota	Animalia	Platyhelminthes	Monogenea	Polystomatidea	Polystomatidae	Uropolystomoides	Uropolystomoides bourgati	Enabulele et al.	2012	Nigeria	Africa	Unespecified	Alive	Unespecified	No
Pelomedusidae	Pelusios	Pelusios sinuatus	Pelusios_sinuatus_NON_NA	Non-Native	Biota	Animalia	Arthropoda	-	Ixodida	Ixodidae	Amblyomma	Amblyomma nuttalli	Burridge, Simmons	2003	USA	North America	Unespecified	Alive	Captive	Unespecified
Pelomedusidae	Pelusios	Pelusios sinuatus	Pelusios_sinuatus_NAT_AF	Native	Biota	Animalia	Platyhelminthes	Trematoda	Diplostomida	Liolopidae	Paraharmotrema	Paraharmotrema karinganiense	Dutton et al.	2022	Mozambique	Africa	Unespecified	Unespecified	Wild	Unespecified
Pelomedusidae	Pelusios	Pelusios sinuatus	Pelusios_sinuatus_NAT_AF	Native	Biota	Animalia	Arthropoda	Maxilopoda	Porocephalida	Sebekidae	Pelonia	-	Junker & Boomker	2006	South Africa	Africa	Unespecified	Alive	Wild	Unespecified
Pelomedusidae	Pelusios	Pelusios sinuatus	Pelusios_sinuatus_NAT_UN	Native	Biota	Animalia	Arthropoda	Maxilopoda	Porocephalida	Sebekidae	-	-	Junker & Boomker	2002	Unespecified	Unespecified	Unespecified	Unespecified	Unespecified	Unespecified
Pelomedusidae	Pelusios	Pelusios sinuatus	Pelusios_sinuatus_NAT_AF	Native	Biota	Animalia	Nematoda	Chromadorea	Rhabditida	Anisakidae	Contracaecum	-	Nel et al.	2021	South Africa	Africa	Unespecified	Alive	Wild	Unespecified
Pelomedusidae	Pelusios	Pelusios sinuatus	Pelusios_sinuatus_NAT_AF	Native	Biota	Animalia	Nematoda	Chromadorea	Rhabditida	Gnathosmatidae	Spiroxys	Spiroxys ankarafantsika	Nel et al.	2021	Mozambique	Africa	Unespecified	Alive	Wild	Unespecified
Pelomedusidae	Pelusios	Pelusios sinuatus	Pelusios_sinuatus_NON_AF	Non-Native	Biota	Animalia	Annelida	Clitellata	Rhynchobdellida	Glossiphoniidae	Placobdella	Placobdelloides multistriatus	Bolotov et al.	2023	Madagascar	Africa	Unespecified	Unespecified	Unespecified	Unespecified
Pelomedusidae	Pelusios	Pelusios sinuatus	Pelusios_sinuatus_UNE_UN	Unespecified	Biota	Animalia	Arthropoda	Maxilopoda	Porocephalida	Sebekidae	Pelonia	Pelonia africana	Christoffersen & Assis	2013	Unespecified	Unespecified	Adult	Unespecified	Unespecified	Unespecified
Pelomedusidae	Pelusios	Pelusios sinuatus	Pelusios_sinuatus_UNE_UN	Unespecified	Biota	Animalia	Arthropoda	Maxilopoda	Porocephalida	Sebekidae	Pelonia	Pelonia africana	Paré	2008	Unespecified	Unespecified	Unespecified	Unespecified	Unespecified	Unespecified
Pelomedusidae	Pelusios	Pelusios subniger	Pelusios_subniger_NAT_AF	Native	Biota	Animalia	Platyhelminthes	Trematoda	Diplostomida	Liolopidae	Liolope	Liolope dollfusi	Dutton et al.	2022	Mozambique	Africa	Unespecified	Unespecified	Wild	Unespecified
Pelomedusidae	Pelusios	Pelusios subniger	Pelusios_subniger_NAT_AF	Native	Biota	Animalia	Platyhelminthes	Trematoda	Diplostomida	Liolopidae	Paraharmotrema	Paraharmotrema karinganiense	Dutton et al.	2022	Mozambique	Africa	Unespecified	Unespecified	Wild	Unespecified
Pelomedusidae	Pelusios	Pelusios subniger	Pelusios_subniger_NAT_AF	Native	Biota	Animalia	Nematoda	Chromadorea	Rhabditida	Gnathosmatidae	Spiroxys	Spiroxys ankarafantsika	Nel et al.	2021	Mozambique	Africa	Unespecified	Alive	Wild	Unespecified
Pelomedusidae	Pelusios	Pelusios williamsi	Pelusios_williamsi_NAT_AF	Native	Biota	Animalia	Platyhelminthes	Trematoda	Diplostomida	Plattidae	Hapalorhynchus	Hapalorhynchus beadlei	Platt	1991	Uganda	Africa	Unespecified	Unespecified	Unespecified	Unespecified
Pelomedusidae	Pelusios	Pelusios williamsi	Pelusios_williamsi_NAT_AS	Native	Biota	Animalia	Platyhelminthes	Trematoda	Diplostomida	Plattidae	Hapalorhynchus	Hapalorhynchus tchalimi	Platt & Sharma	2012	Malaysia	Asia	Unespecified	Alive	Wild	Unespecified
Chelidae	Phrynops	Phrynops geoffroanus	Phrynops_geoffroanus_NAT_SA	Native	Biota	Animalia	Platyhelminthes	Trematoda	Plagiorchiida	Cladorchiidae	Nematophila	Nematophila grandis	Fonseca et al.	2021	Brazil	South America	Adult and Juvenile	Alive	Wild	No
Chelidae	Phrynops	Phrynops geoffroanus	Phrynops_geoffroanus_NAT_SA	Native	Biota	Animalia	Platyhelminthes	Monogenea	Polystomatidea	Polystomatidae	Polystomoides	Polystomoides brasiliensis	Fonseca et al.	2021	Brazil	South America	Adult and Juvenile	Alive	Wild	No
Chelidae	Phrynops	Phrynops geoffroanus	Phrynops_geoffroanus_NAT_SA	Native	Biota	Animalia	Platyhelminthes	Trematoda	Plagiorchiida	Echinostomatidae	Prionosomoides	Prionosomoides scalaris	Fonseca et al.	2021	Brazil	South America	Adult and Juvenile	Alive	Wild	No
Chelidae	Phrynops	Phrynops geoffroanus	Phrynops_geoffroanus_NAT_SA	Native	Biota	Animalia	Nematoda	Chromadorea	Rhabditida	Camallanidae	Serpinema	Serpinema microcephalus	Fonseca et al.	2021	Brazil	South America	Adult and Juvenile	Alive	Wild	No
Chelidae	Phrynops	Phrynops geoffroanus	Phrynops_geoffroanus_NAT_SA	Native	Biota	Animalia	Nematoda	Chromadorea	Rhabditida	Gnathostomatidae	Spiroxys	Spiroxys figueiredoi	Fonseca et al.	2021	Brazil	South America	Adult and Juvenile	Alive	Wild	No
Chelidae	Phrynops	Phrynops geoffroanus	Phrynops_geoffroanus_NAT_SA	Native	Biota	Animalia	Platyhelminthes	Trematoda	Plagiorchiida	Telorchiidae	Telorchis	Telorchis birabeni	Fonseca et al.	2021	Brazil	South America	Adult and Juvenile	Alive	Wild	No
Chelidae	Phrynops	Phrynops geoffroanus	Phrynops_geoffroanus_NAT_AF	Native	Biota	Animalia	Arthropoda	Maxilopoda	Porocephalida	Sebekidae	Sebekia	-	Junker & Boomker	2006	South Africa	Africa	Unespecified	Alive	Wild	Unespecified
Chelidae	Phrynops	Phrynops geoffroanus	Phrynops_geoffroanus_NAT_SA	Native	Biota	Animalia	Nematoda	Chromadorea	Rhabditida	Camallanidae	Serpinema	Serpinema monospiculatus	Mascarenhas & Müller	2017	Brazil	South America	Unespecified	Alive	Wild	Unespecified
Chelidae	Phrynops	Phrynops geoffroanus	Phrynops_geoffroanus_NAT_SA	Native	Biota	Animalia	Platyhelminthes	Trematoda	Plagiorchiida	Gorgoderidae	Gorgoderina	-	Pereira et al.	2018	Brazil	South America	Adult and Juvenile	Alive	Wild	Unespecified
Chelidae	Phrynops	Phrynops geoffroanus	Phrynops_geoffroanus_NAT_SA	Native	Biota	Animalia	Nematoda	Chromadorea	Rhabditida	Physalopteridae	Physaloptera	Physaloptera retusa	Pereira et al.	2018	Brazil	South America	Adult and Juvenile	Alive	Wild	Unespecified
Chelidae	Phrynops	Phrynops geoffroanus	Phrynops_geoffroanus_NAT_SA	Native	Biota	Animalia	Nematoda	Chromadorea	Rhabditida	Camallanidae	Serpinema	Serpinema monospiculatus	Pereira et al.	2018	Brazil	South America	Adult and Juvenile	Alive	Wild	Unespecified
Chelidae	Phrynops	Phrynops geoffroanus	Phrynops_geoffroanus_NAT_SA	Native	Biota	Animalia	Nematoda	Chromadorea	Rhabditida	Gnathostomatoidea	Spiroxys	Spiroxys figueiredoi	Pereira et al.	2018	Brazil	South America	Adult and Juvenile	Alive	Wild	Unespecified
Chelidae	Phrynops	Phrynops geoffroanus	Phrynops_geoffroanus_UNE_UN	Unespecified	Biota	Animalia	Arthropoda	Maxilopoda	Porocephalida	Sebekidae	Diesingia	Diesingia megastomum	Christoffersen & Assis	2013	Unespecified	Unespecified	Adult	Unespecified	Unespecified	Unespecified
Chelidae	Phrynops	Phrynops geoffroanus	Phrynops_geoffroanus_UNE_UN	Unespecified	Biota	Animalia	Arthropoda	Maxilopoda	Porocephalida	Sebekidae	Pelonia	-	Paré	2008	Unespecified	Unespecified	Unespecified	Unespecified	Unespecified	Unespecified
Chelidae	Phrynops	Phrynops geoffroanus	Phrynops_geoffroanus_NAT_SA	Native	Biota	Animalia	Annelida	Clitellata	Rhynchobdellida	Glossiphoniidae	Haementeria	-	Santana et al.	2020	Brazil	South America	Adult and Juvenile	Alive	Wild	Unespecified
Chelidae	Phrynops	Phrynops geoffroanus	Phrynops_geoffroanus_NAT_SA	Native	Biota	Animalia	Annelida	Clitellata	Rhynchobdellida	Glossiphoniidae	Haementeria	Haementeria brasiliensis	Santana et al.	2019	Brazil	South America	Adult and Juvenile	Alive	Wild	Unespecified
Chelidae	Phrynops	Phrynops geoffroanus	Phrynops_geoffroanus_NAT_SA	Native	Biota	Animalia	Annelida	Clitellata	Rhynchobdellida	Glossiphoniidae	Helobdella	Helobdella adiastola	Santana et al.	2019	Brazil	South America	Adult and Juvenile	Alive	Wild	Unespecified
Chelidae	Phrynops	Phrynops geoffroanus	Phrynops_geoffroanus_NAT_SA	Native	Biota	Animalia	Platyhelminthes	Monogenea	Polystomatidea	Polystomatidae	Manotrema	Manotrema brasiliensis	Santana et al.	2019	Brazil	South America	Adult and Juvenile	Alive	Wild	Unespecified
Chelidae	Phrynops	Phrynops geoffroanus	Phrynops_geoffroanus_NAT_SA	Native	Biota	Animalia	Nematoda	Chromadorea	Rhabditida	Camallanidae	Serpinema	Serpinema amazonicum	Santana et al.	2023	Brazil	South America	Adult and Juvenile	Alive	Wild	Unespecified
Chelidae	Phrynops	Phrynops geoffroanus	Phrynops_geoffroanus_NAT_SA	Native	Biota	Animalia	Nematoda	Chromadorea	Rhabditida	Camallanidae	Serpinema	Serpinema monospiculatus	Santana et al.	2023	Brazil	South America	Adult and Juvenile	Alive	Wild	Unespecified
Chelidae	Phrynops	Phrynops geoffroanus	Phrynops_geoffroanus_NAT_SA	Native	Biota	Animalia	Nematoda	Chromadorea	Rhabditida	Gnathostomatoidea	Spiroxys	Spiroxys figueiredoi	Santana et al.	2023	Brazil	South America	Adult and Juvenile	Alive	Wild	Unespecified
Chelidae	Phrynops	Phrynops geoffroanus	Phrynops_geoffroanus_NAT_SA	Native	Biota	Animalia	Platyhelminthes	Monogenea	Polystomatidea	Polystomatidae	Manotrema	Manotrema brasiliensis	Vieira et al.	2008	Brazil	South America	Unespecified	Unespecified	Unespecified	Unespecified
Chelidae	Phrynops	Phrynops geoffroanus	Phrynops_geoffroanus_NAT_SA	Native	Biota	Animalia	Platyhelminthes	Monogenea	Polystomatidea	Polystomatidae	Manotrema	Manotrema fuquesi	Vieira et al.	2008	Brazil	South America	Unespecified	Unespecified	Unespecified	Unespecified
Chelidae	Phrynops	Phrynops hilarii	Phrynops_hilarii_NAT_SA	Native	Biota	Animalia	Platyhelminthes	Trematoda	Plagiorchiida	Cryptogonimidae	Caimanicola	Caimanicola brauni	Chaviel et al.	2020	Brazil	South America	Unespecified	Alive	Wild	No
Chelidae	Phrynops	Phrynops hilarii	Phrynops_hilarii_NAT_SA	Native	Biota	Animalia	Nematoda	Chromadorea	Rhabditida	Gnathostomatoidea	Spiroxys	Spiroxys contortus	Chaviel et al.	2020	Brazil	South America	Unespecified	Alive	Wild	No
Chelidae	Phrynops	Phrynops hilarii	Phrynops_hilarii_NAT_SA	Native	Biota	Animalia	Platyhelminthes	Trematoda	Plagiorchiida	Cryptogonimidae	Timoniella	Timoniella ostrowskiae	Chaviel et al.	2020	Brazil	South America	Unespecified	Alive	Wild	No
Chelidae	Phrynops	Phrynops hilarii	Phrynops_hilarii_NAT_SA	Native	Biota	Animalia	Platyhelminthes	Monogenea	Polystomatidea	Polystomatidae	Polystomoides	-	Lenis & García-Prieto	2009	Columbia	South America	Unespecified	Both	Wild	Unespecified
Chelidae	Phrynops	Phrynops hilarii	Phrynops_hilarii_NAT_SA	Native	Biota	Animalia	Nematoda	Chromadorea	Rhabditida	Camallanidae	Camallanus	-	Mascarenhas & Müller	2017	Brazil	South America	Unespecified	Alive	Wild	Unespecified
Chelidae	Phrynops	Phrynops hilarii	Phrynops_hilarii_NAT_SA	Native	Biota	Animalia	Nematoda	Chromadorea	Rhabditida	Gnathostomatidae	Spiroxys	-	Mascarenhas et al.	2016	Brazil	South America	Unespecified	Unespecified	Unespecified	Unespecified
Chelidae	Phrynops	Phrynops hilarii	Phrynops_hilarii_NAT_SA	Native	Biota	Animalia	Platyhelminthes	Trematoda	Plagiorchiida	Cryptogonimidae	Caimanicola	Caimanicola brauni	Mascarenhas et al.	2016	Argentina	South America	Unespecified	Unespecified	Unespecified	Unespecified
Chelidae	Phrynops	Phrynops hilarii	Phrynops_hilarii_NAT_SA	Native	Biota	Animalia	Nematoda	Chromadorea	Rhabditida	Camallanidae	Camallanus	-	Mascarenhas et al.	2016	Brazil	South America	Unespecified	Unespecified	Unespecified	Unespecified
Chelidae	Phrynops	Phrynops hilarii	Phrynops_hilarii_NAT_SA	Native	Biota	Animalia	Platyhelminthes	Monogenea	Polystomatidea	Polystomatidae	Manotrema	Manotrema fuquesi	Mascarenhas et al.	2016	Uruguay	South America	Unespecified	Unespecified	Unespecified	Unespecified
Chelidae	Phrynops	Phrynops hilarii	Phrynops_hilarii_NAT_SA	Native	Biota	Animalia	Platyhelminthes	Monogenea	Polystomatidea	Polystomatidae	Manotrema	Manotrema uruguayensis	Mascarenhas et al.	2016	Uruguay	South America	Unespecified	Unespecified	Unespecified	Unespecified
Chelidae	Phrynops	Phrynops hilarii	Phrynops_hilarii_NAT_SA	Native	Biota	Animalia	Platyhelminthes	Trematoda	Plagiorchiida	Cladorchiidae	Nematophila	Nematophila grandis	Mascarenhas et al.	2016	Argentina	South America	Unespecified	Unespecified	Unespecified	Unespecified
Chelidae	Phrynops	Phrynops hilarii	Phrynops_hilarii_NAT_SA	Native	Biota	Animalia	Platyhelminthes	Trematoda	Plagiorchiida	Echinostomatidae	Prionosomoides	Prionosomoides phrynopsis	Mascarenhas et al.	2016	Uruguay	South America	Unespecified	Unespecified	Unespecified	Unespecified
Chelidae	Phrynops	Phrynops hilarii	Phrynops_hilarii_NAT_SA	Native	Biota	Animalia	Platyhelminthes	Trematoda	Plagiorchiida	Echinostomatidae	Prionosomoides	Prionosomoides scalari	Mascarenhas et al.	2016	Argentina	South America	Unespecified	Unespecified	Unespecified	Unespecified
Chelidae	Phrynops	Phrynops hilarii	Phrynops_hilarii_NAT_SA	Native	Biota	Animalia	Platyhelminthes	Trematoda	Plagiorchiida	Telorchiidae	Telorchis	Telorchis birabeni	Mascarenhas et al.	2016	Uruguay	South America	Unespecified	Unespecified	Unespecified	Unespecified
Chelidae	Phrynops	Phrynops hilarii	Phrynops_hilarii_NAT_SA	Native	Biota	Animalia	Platyhelminthes	Trematoda	Plagiorchiida	Telorchiidae	Telorchis	Telorchis productus	Mascarenhas et al.	2016	Uruguay	South America	Unespecified	Unespecified	Unespecified	Unespecified
Chelidae	Phrynops	Phrynops hilarii	Phrynops_hilarii_NAT_SA	Native	Biota	Animalia	Platyhelminthes	Trematoda	Plagiorchiida	Cryptogonimidae	Timoniella	Timoniella ostrowskiae	Mascarenhas et al.	2016	Uruguay	South America	Unespecified	Unespecified	Unespecified	Unespecified
Chelidae	Phrynops	Phrynops hilarii	Phrynops_hilarii_NAT_SA	Native	Biota	Animalia	Platyhelminthes	Monogenea	Polystomatidea	Polystomatidae	Polystomoides	-	Mascarenhas et al.	2022	Brazil	South America	Adult	Both	Wild	Unespecified
Chelidae	Phrynops	Phrynops hilarii	Phrynops_hilarii_NAT_SA	Native	Biota	Animalia	Platyhelminthes	Trematoda	Plagiorchiida	Echinostomatidae	Prionosomoides	-	Mascarenhas et al.	2022	Brazil	South America	Adult	Both	Wild	Unespecified
Chelidae	Phrynops	Phrynops hilarii	Phrynops_hilarii_NAT_SA	Native	Biota	Animalia	Platyhelminthes	Trematoda	Plagiorchiida	Cryptogonimidae	Caimanicola	Caimanicola brauni	Mascarenhas et al.	2022	Brazil	South America	Adult	Both	Wild	Unespecified
Chelidae	Phrynops	Phrynops hilarii	Phrynops_hilarii_NAT_SA	Native	Biota	Animalia	Nematoda	Enoplea	Dioctophymatida	Dioctophymatidae	Dioctophyme	Dioctophyme renale	Mascarenhas et al.	2022	Brazil	South America	Adult	Both	Wild	Unespecified
Chelidae	Phrynops	Phrynops hilarii	Phrynops_hilarii_NAT_SA	Native	Biota	Animalia	Platyhelminthes	Trematoda	Diplostomida	Proterodiplostomidae	Herpetodiplostomum	Herpetodiplostomum testudinis	Mascarenhas et al.	2022	Brazil	South America	Adult	Both	Wild	Unespecified
Chelidae	Phrynops	Phrynops hilarii	Phrynops_hilarii_NAT_SA	Native	Biota	Animalia	Nematoda	Chromadorea	Rhabditida	Gnathostomatoidea	Spiroxys	Spiroxys contortus	Mascarenhas et al.	2022	Brazil	South America	Adult	Both	Wild	Unespecified
Chelidae	Phrynops	Phrynops hilarii	Phrynops_hilarii_NAT_SA	Native	Biota	Animalia	Platyhelminthes	Trematoda	Plagiorchiida	Telorchiidae	Telorchis	Telorchis birabeni	Mascarenhas et al.	2022	Brazil	South America	Adult	Both	Wild	Unespecified
Chelidae	Phrynops	Phrynops hilarii	Phrynops_hilarii_NAT_SA	Native	Biota	Animalia	Platyhelminthes	Trematoda	Plagiorchiida	Cryptogonimidae	Timoniella	Timoniella ostrowskiae	Mascarenhas et al.	2022	Brazil	South America	Adult	Both	Wild	Unespecified
Chelidae	Phrynops	Phrynops hilarii	Phrynops_hilarii_NAT_SA	Native	Biota	Animalia	Platyhelminthes	Trematoda	Diplostomida	Proterodiplostomidae	Herpetodiplostomum	Herpetodiplostomum argentinense	Palumbo & Diaz	2018	Argentina	South America	Unespecified	Dead	Wild	Unespecified
Chelidae	Phrynops	Phrynops hilarii	Phrynops_hilarii_NAT_SA	Native	Biota	Animalia	Platyhelminthes	Trematoda	Diplostomida	Proterodiplostomidae	Herpetodiplostomum	Herpetodiplostomum testudinis	Palumbo & Diaz	2018	Argentina	South America	Unespecified	Dead	Wild	Unespecified
Chelidae	Phrynops	Phrynops hilarii	Phrynops_hilarii_NAT_SA	Native	Biota	Animalia	Nematoda	Chromadorea	Rhabditida	Hedruridae	Hedruris	Hedruris dratini	Palumbo et al.	2020	Argentina	South America	Unespecified	Both	Wild	Unespecified
Chelidae	Phrynops	Phrynops hilarii	Phrynops_hilarii_NAT_SA	Native	Biota	Animalia	Nematoda	Chromadorea	Rhabditida	Gnathosmatidae	Spiroxys	Spiroxys ankarafantsika	Palumbo et al.	2016	Argentina	South America	Unespecified	Unespecified	Unespecified	Unespecified
Chelidae	Phrynops	Phrynops hilarii	Phrynops_hilarii_NAT_SA	Native	Biota	Animalia	Nematoda	Chromadorea	Rhabditida	Camallanidae	Camallanus	-	Palumbo et al.	2024a	Argentina	South America	Unespecified	Unespecified	Unespecified	Unespecified
Chelidae	Phrynops	Phrynops hilarii	Phrynops_hilarii_NAT_SA	Native	Biota	Animalia	Platyhelminthes	Monogenea	Polystomatidea	Polystomatidae	Manotrema	Manotrema uruguayensis	Vieira et al.	2008	Brazil	South America	Unespecified	Unespecified	Unespecified	Unespecified
Chelidae	Phrynops	Phrynops williamsi	Phrynops_williamsi_NAT_SA	Native	Biota	Animalia	Platyhelminthes	Trematoda	Diplostomida	Proterodiplostomidae	Herpetodiplostomum	Herpetodiplostomum duboisi	Palumbo et al.	2024	Argentina	South America	Adult	Both	Both	Unespecified
Chelidae	Phrynops	Phrynops williamsi	Phrynops_williamsi_NAT_SA	Native	Biota	Animalia	Platyhelminthes	Trematoda	Plagiorchiida	Telorchiidae	Telorchis	Telorchis birabeni	Palumbo et al.	2024	Argentina	South America	Adult	Both	Both	Unespecified
Podocnemididae	Podocnemis	Podocnemis expansa	Podocnemis_expansa_NAT_SA	Native	Biota	Animalia	Cnidaria	Myxozoa	Bivalvulida	Myxidiidae	Myxidium	Myxidium turturibus	Aguiar et al.	2017	Brazil	South America	Adult	Unespecified	Captive	Unespecified
Podocnemididae	Podocnemis	Podocnemis expansa	Podocnemis_expansa_NAT_SA	Native	Biota	Animalia	Platyhelminthes	Trematoda	Rhabditida	Atractidae	Pneumoatractis	Pneumoatractis gibbonsae	Jesus et al.	2023b	Brazil	South America	Unespecified	Alive	Wild	Unespecified
Podocnemididae	Podocnemis	Podocnemis expansa	Podocnemis_expansa_NAT_SA	Native	Biota	Animalia	Nematoda	Chromadorea	Rhabditida	Camallanidae	Serpinema	Serpinema magathi	Mascarenhas & Müller	2017	Brazil	South America	Unespecified	Alive	Wild	Unespecified
Podocnemididae	Podocnemis	Podocnemis expansa	Podocnemis_expansa_NAT_SA	Native	Biota	Animalia	Annelida	Clitellata	Rhynchobdellida	Ozobranchidae	Unoculubranchiobdella	-	Úngari et al.	2024	Brazil	South America	Unespecified	Alive	Wild	Unespecified
Podocnemididae	Podocnemis	Podocnemis expansa	Podocnemis_expansa_NAT_SA	Native	Biota	Animalia	Platyhelminthes	Trematoda	Plagiorchiida	Telorchiidae	Telorchis	Telorchis bifurcus	Wharton	1940	Unespecified	South America	Unespecified	Unespecified	Unespecified	Unespecified
Podocnemididae	Podocnemis	Podocnemis expansa	Podocnemis_expansa_NAT_SA	Native	Biota	Animalia	Platyhelminthes	Trematoda	Plagiorchiida	Telorchiidae	Telorchis	Telorchis hagmanni	Wharton	1940	Unespecified	South America	Unespecified	Unespecified	Unespecified	Unespecified
Podocnemididae	Podocnemis	Podocnemis expansa	Podocnemis_expansa_NAT_SA	Native	Biota	Animalia	Platyhelminthes	Trematoda	Plagiorchiida	Telorchiidae	Telorchis	Telorchis konoi	Wharton	1940	Unespecified	South America	Unespecified	Unespecified	Unespecified	Unespecified
Podocnemididae	Podocnemis	Podocnemis hilarii	Podocnemis_hilarii_NAT_SA	Native	Biota	Animalia	Platyhelminthes	Trematoda	Plagiorchiida	Cryptogonimidae	Caimanicola	Caimanicola brauni	Palumbo et al.	2024	Argentina	South America	Adult	Both	Both	Unespecified
Podocnemididae	Podocnemis	Podocnemis hilarii	Podocnemis_hilarii_NAT_SA	Native	Biota	Animalia	Platyhelminthes	Trematoda	Diplostomida	Proterodiplostomidae	Herpetodiplostomum	Herpetodiplostomum argentinense	Palumbo et al.	2024	Argentina	South America	Adult	Both	Both	Unespecified
Podocnemididae	Podocnemis	Podocnemis hilarii	Podocnemis_hilarii_NAT_SA	Native	Biota	Animalia	Platyhelminthes	Trematoda	Diplostomida	Proterodiplostomidae	Herpetodiplostomum	-	Palumbo et al.	2024	Argentina	South America	Adult	Both	Both	Unespecified
Podocnemididae	Podocnemis	Podocnemis hilarii	Podocnemis_hilarii_NAT_SA	Native	Biota	Animalia	Platyhelminthes	Trematoda	Diplostomida	Proterodiplostomidae	Herpetodiplostomum	-	Palumbo et al.	2024	Argentina	South America	Adult	Both	Both	Unespecified
Podocnemididae	Podocnemis	Podocnemis hilarii	Podocnemis_hilarii_NAT_SA	Native	Biota	Animalia	Platyhelminthes	Trematoda	Plagiorchiida	Cladorchiidae	Nematophila	Nematophila grandis	Palumbo et al.	2024	Argentina	South America	Adult	Both	Both	Unespecified
Podocnemididae	Podocnemis	Podocnemis hilarii	Podocnemis_hilarii_NAT_SA	Native	Biota	Animalia	Platyhelminthes	Trematoda	Plagiorchiida	Echinostomatidae	Prionosomoides	Prionosomoides phrynopsis	Palumbo et al.	2024	Argentina	South America	Adult	Both	Both	Unespecified
Podocnemididae	Podocnemis	Podocnemis hilarii	Podocnemis_hilarii_NAT_SA	Native	Biota	Animalia	Nematoda	Chromadorea	Rhabditida	Gnathostomatidae	Spiroxys	Spiroxys contortus	Palumbo et al.	2024	Argentina	South America	Adult	Both	Both	Unespecified
Podocnemididae	Podocnemis	Podocnemis hilarii	Podocnemis_hilarii_NAT_SA	Native	Biota	Animalia	Platyhelminthes	Trematoda	Plagiorchiida	Telorchiidae	Telorchis	Telorchis birabeni	Palumbo et al.	2024	Argentina	South America	Adult	Both	Both	Unespecified
Podocnemididae	Podocnemis	Podocnemis hilarii	Podocnemis_hilarii_NAT_SA	Native	Biota	Animalia	Platyhelminthes	Trematoda	Plagiorchiida	Telorchiidae	Telorchis	Telorchis diaphanus	Palumbo et al.	2024	Argentina	South America	Adult	Both	Both	Unespecified
Podocnemididae	Podocnemis	Podocnemis hilarii	Podocnemis_hilarii_NAT_SA	Native	Biota	Animalia	Nematoda	Chromadorea	Rhabditida	Pharyngodonidae	Thelandros	-	Palumbo et al.	2024	Argentina	South America	Adult	Both	Both	Unespecified
Podocnemididae	Podocnemis	Podocnemis lewyana	Podocnemis_lewyana_NAT_SA	Native	Biota	Animalia	Platyhelminthes	Trematoda	Plagiorchiida	Microscaphidiidae	Neodeuterobaris	Neodeuterobaris pritchardae	Brooks	1976	Colombia	South America	Unespecified	Alive	Wild	No
Podocnemididae	Podocnemis	Podocnemis lewyana	Podocnemis_lewyana_NAT_SA	Native	Biota	Animalia	Platyhelminthes	Trematoda	Plagiorchiida	Cladorchiidae	Nematophila	Nematophila argentinum	Lenis & Vélez	2011	Columbia	South America	Unespecified	Alive	Wild	Unespecified
Podocnemididae	Podocnemis	Podocnemis sextuberculata	Podocnemis_sextuberculata_NAT_SA	Native	Biota	Animalia	Platyhelminthes	Trematoda	Diplostomida	Atamatamidae	Pitiutrema	Pitiutrema revelae	Dutton et al.	2019	Peru	South America	Unespecified	Unespecified	Wild	Unespecified
Podocnemididae	Podocnemis	Podocnemis sp.	Podocnemis_sp._NON_NA	Non-Native	Biota	Animalia	Arthropoda	-	Ixodida	Ixodidae	Amblyomma	Amblyomma dissimile	Burridge, Simmons	2003	USA	North America	Unespecified	Alive	Captive	Unespecified
Podocnemididae	Podocnemis	Podocnemis sp.	Podocnemis_sp._NAT_NA	Native	Biota	Animalia	Arthropoda	-	Ixodida	Ixodidae	Amblyomma	Amblyomma humerale	Simmons & Burridge	2000	USA	North America	Unespecified	Unespecified	Captive	Unespecified
Podocnemididae	Podocnemis	Podocnemis unifilis	Podocnemis_unifilis_NAT_SA	Native	Biota	Animalia	Nematoda	Chromadorea	Rhabditida	Atractidae	Orientatractis	Orientatractis leiperi	Jesus et al.	2020	Brazil	South America	Unespecified	Alive	Wild	Unespecified
Podocnemididae	Podocnemis	Podocnemis unifilis	Podocnemis_unifilis_NAT_SA	Native	Biota	Animalia	Nematoda	Chromadorea	Rhabditida	Atractidae	Orientatractis	Orientatractis matosi	Jesus et al.	2023	Brazil	South America	Unespecified	Alive	Wild	Unespecified
Podocnemididae	Podocnemis	Podocnemis unifilis	Podocnemis_unifilis_NAT_SA	Native	Biota	Animalia	Platyhelminthes	Trematoda	Rhabditida	Atractidae	Pneumoatractis	Pneumoatractis gibbonsae	Jesus et al.	2023b	Brazil	South America	Unespecified	Alive	Wild	Unespecified
Podocnemididae	Podocnemis	Podocnemis unifilis	Podocnemis_unifilis_NAT_SA	Native	Biota	Animalia	Nematoda	Chromadorea	Rhabditida	Atractidae	Acanthoatractis	Acanthoatractis xinguensis	Jesus et al.	2024a	Brazil	South America	Unespecified	Alive	Wild	Unespecified
Podocnemididae	Podocnemis	Podocnemis uniflis	Podocnemis_uniflis_NAT_SA	Native	Biota	Animalia	Annelida	Clitellata	Rhynchobdellida	Ozobranchidae	Unoculubranchiobdella	-	Úngari et al.	2024	Brazil	South America	Unespecified	Alive	Wild	Unespecified
Emydidae	Pseudemys	Pseudemys concinna	Pseudemys_concinna_NAT_NA	Native	Biota	Animalia	Platyhelminthes	Monogenea	Polystomatidea	Polystomatidae	Fornixtrema	-	Chaabane et al.	2022	USA	North America	Unespecified	Unespecified	Unespecified	Unespecified
Emydidae	Pseudemys	Pseudemys concinna	Pseudemys_concinna_NAT_NA	Native	Biota	Animalia	Platyhelminthes	Monogenea	Polystomatidea	Polystomatidae	Uteropolystomoides	Uteropolystomoides multifalx	Chaabane et al.	2022	USA	North America	Unespecified	Unespecified	Unespecified	Unespecified
Emydidae	Pseudemys	Pseudemys concinna	Pseudemys_concinna_NAT_NA	Native	Biota	Animalia	Platyhelminthes	Monogenea	Polystomatidea	Polystomatidae	Fornixtrema	Fornixtrema grossi	Du Preez & Morrison	2012	USA	North America	Unespecified	Both	Wild	No
Emydidae	Pseudemys	Pseudemys concinna	Pseudemys_concinna_NAT_SA	Native	Biota	Animalia	Platyhelminthes	Monogenea	Polystomatidea	Polystomatidae	Polystomoides	-	Lenis & García-Prieto	2009	Columbia	South America	Unespecified	Both	Wild	Unespecified
Emydidae	Pseudemys	Pseudemys concinna	Pseudemys_concinna_NON_EU	Non-Native	Biota	Animalia	Nematoda	Chromadorea	Rhabditida	Camallanidae	Serpinema	Serpinema microcephalus	Martínez-Silvestre et al.	2015	Spain	Europe	Adult	Alive	Wild	No
Emydidae	Pseudemys	Pseudemys concinna	Pseudemys_concinna_NAT_NA	Native	Biota	Animalia	Platyhelminthes	Monogenea	Polystomatidea	Polystomatidae	Polystomoidella	Polystomoidella oblonga	McAllister et al.	2021	USA	North America	Unespecified	Alive	Wild	Unespecified
Emydidae	Pseudemys	Pseudemys concinna	Pseudemys_concinna_NAT_NA	Native	Biota	Animalia	Platyhelminthes	Trematoda	Diplostomida	Spirorchiidae	Spirorchis	Spirorchis testiplexus	Roberts et al.	2019	USA	North America	Unespecified	Alive	Wild	Unespecified
Emydidae	Pseudemys	Pseudemys concinna	Pseudemys_concinna_NAT_NA	Native	Biota	Animalia	Platyhelminthes	Trematoda	Diplostomida	Spirorchiidae	Spirorchis	Spirorchis artericola	Roberts et al.	2018a	USA	North America	Unespecified	Alive	Wild	Unespecified
Emydidae	Pseudemys	Pseudemys concinna	Pseudemys_concinna_NAT_NA	Native	Biota	Animalia	Platyhelminthes	Trematoda	Diplostomida	Spirorchiidae	Spirorchis	Spirorchis elegans	Roberts et al.	2018a	USA	North America	Unespecified	Alive	Wild	Unespecified
Emydidae	Pseudemys	Pseudemys concinna	Pseudemys_concinna_NAT_NA	Native	Biota	Animalia	Platyhelminthes	Trematoda	Diplostomida	Spirorchiidae	Spirorchis	Spirorchis innominatus	Roberts et al.	2018a	USA	North America	Unespecified	Alive	Wild	Unespecified
Emydidae	Pseudemys	Pseudemys concinna	Pseudemys_concinna_NAT_NA	Native	Biota	Animalia	Platyhelminthes	Trematoda	Diplostomida	Spirorchiidae	Spirorchis	Spirorchis scripta	Roberts et al.	2018a	USA	North America	Unespecified	Alive	Wild	Unespecified
Emydidae	Pseudemys	Pseudemys concinna	Pseudemys_concinna_NAT_NA	Native	Biota	Animalia	Platyhelminthes	Trematoda	Diplostomida	Spirorchiidae	Spirorchis	Spirorchis testiplexus	Roberts et al.	2018a	USA	North America	Unespecified	Alive	Wild	Unespecified
Emydidae	Pseudemys	Pseudemys floridana	Pseudemys_floridana_NAT_NA	Native	Biota	Animalia	Platyhelminthes	Monogenea	Polystomatidea	Polystomatidae	Fornixtrema	Fornixtrema grossi	Chaabane et al.	2022	USA	North America	Unespecified	Unespecified	Unespecified	Unespecified
Emydidae	Pseudemys	Pseudemys floridana	Pseudemys_floridana_NON_AF	Non-Native	Biota	Animalia	Platyhelminthes	Monogenea	Polystomatidea	Polystomatidae	Fornixtrema	Fornixtrema grossi	Du Preez & Verneau	2020	South Africa	Africa	Unespecified	Dead	Unespecified	Unespecified
Emydidae	Pseudemys	Pseudemys nelsoni	Pseudemys_nelsoni_NAT_NA	Native	Biota	Animalia	Platyhelminthes	Monogenea	Polystomatidea	Polystomatidae	Uteropolystomoides	Uteropolystomoides multifalx	Chaabane et al.	2022	USA	North America	Unespecified	Unespecified	Unespecified	Unespecified
Emydidae	Pseudemys	Pseudemys nelsoni	Pseudemys_nelsoni_NAT_NA	Native	Biota	Animalia	Platyhelminthes	Monogenea	Polystomatidea	Polystomatidae	Uteropolystomoides	Uteropolystomoides multifalx	Du Preez & Rooyen	2015	USA	North America	Unespecified	Alive	Wild	No
Emydidae	Pseudemys	Pseudemys nelsoni	Pseudemys_nelsoni_NAT_NA	Native	Biota	Animalia	Platyhelminthes	Monogenea	Polystomatidea	Polystomatidae	Polystomoides	-	Du Preez & Verneau	2020	USA	North America	Unespecified	Both	Unespecified	Unespecified
Emydidae	Pseudemys	Pseudemys nelsoni	Pseudemys_nelsoni_NAT_UN	Native	Biota	Animalia	Platyhelminthes	Monogenea	Polystomatidea	Polystomatidae	Polystomoides	-	Du Preez et al.	2017	Unespecified	Unespecified	Unespecified	Unespecified	Unespecified	Unespecified
Emydidae	Pseudemys	Pseudemys nelsoni	Pseudemys_nelsoni_NAT_NA	Native	Biota	Animalia	Platyhelminthes	Monogenea	Polystomatidea	Polystomatidae	Polystomoides	-	Meyer et al.	2015	USA	North America	Unespecified	Unespecified	Unespecified	Unespecified
Emydidae	Pseudemys	Pseudemys nelsoni	Pseudemys_nelsoni_UNE_UN	Unespecified	Biota	Animalia	Arthropoda	Maxilopoda	Porocephalida	Sebekidae	Sebekia	Sebekia mississippiensis	Christoffersen & Assis	2013	Unespecified	Unespecified	Adult	Unespecified	Unespecified	Unespecified
Emydidae	Pseudemys	Pseudemys nelsoni	Pseudemys_nelsoni_NAT_NA	Native	Biota	Animalia	Platyhelminthes	Monogenea	Polystomatidea	Polystomatidae	Polystomoides	-	Verneau et al.	2011	USA	North America	Unespecified	Unespecified	Unespecified	Unespecified
Emydidae	Pseudemys	Pseudemys nelsoni	Pseudemys_nelsoni_NAT_NA	Native	Biota	Animalia	Platyhelminthes	Monogenea	Polystomatidea	Polystomatidae	Uteropolystomoides	Uteropolystomoides multifalx	Verneau et al.	2023b	USA	North America	Unespecified	Unespecified	Unespecified	Unespecified
Emydidae	Pseudemys	Pseudemys peninsular	Pseudemys_peninsular_NAT_NA	Native	Biota	Animalia	Platyhelminthes	Monogenea	Polystomatidea	Polystomatidae	Polystomoides	-	Du Preez & Verneau	2020	USA	North America	Unespecified	Both	Unespecified	Unespecified
Emydidae	Pseudemys	Pseudemys peninsular	Pseudemys_peninsular_NAT_NA	Native	Biota	Animalia	Platyhelminthes	Monogenea	Polystomatidea	Polystomatidae	Fornixtrema	-	Verneau et al.	2023b	USA	North America	Unespecified	Unespecified	Unespecified	Unespecified
Trionychidae	Rafetus	Rafetus euphraticus	Rafetus_euphraticus_NAT_AS	Native	Biota	Animalia	Nematoda	Chromadorea	Rhabditida	Kathlaniidae	Falcaustra	Falcaustra japonensis	Al-Barwari, Saeed	2007	Iraq	Asia	Unespecified	Alive	Wild	No
Geoemydidae	Rhinoclemmys	Rhinoclemmys areolata	Rhinoclemmys_areolata_NON_NA	Non-Native	Biota	Animalia	Arthropoda	-	Ixodida	Ixodidae	Amblyomma	Amblyomma rotundatum	Burridge, Simmons	2003	USA	North America	Unespecified	Alive	Captive	Unespecified
Geoemydidae	Rhinoclemmys	Rhinoclemmys areolata	Rhinoclemmys_areolata_NAT_SA	Native	Biota	Animalia	Platyhelminthes	Trematoda	Plagiorchiida	Cladorchiidae	Nematophila	Nematophila grandis	Dyer & Carr	1990	Unespecified	South America	Unespecified	Alive	Wild	No
Geoemydidae	Rhinoclemmys	Rhinoclemmys areolata	Rhinoclemmys_areolata_NAT_SA	Native	Biota	Animalia	Arthropoda	Arachnida	Ixododa	Ixodidae	Amblyomma	Amblyomma dissimile	Phangurha et al.	2024	Mexico	South America	Unespecified	Unespecified	Wild	Unespecified
Geoemydidae	Rhinoclemmys	Rhinoclemmys areolata	Rhinoclemmys_areolata_NAT_SA	Native	Biota	Animalia	Arthropoda	Arachnida	Ixododa	Ixodidae	Amblyomma	Amblyomma rotundatum	Phangurha et al.	2024	Mexico	South America	Unespecified	Unespecified	Wild	Unespecified
Geoemydidae	Rhinoclemmys	Rhinoclemmys areolata	Rhinoclemmys_areolata_NAT_SA	Native	Biota	Animalia	Arthropoda	Arachnida	Ixododa	Ixodidae	Amblyomma	Amblyomma sabanerae	Phangurha et al.	2024	Mexico	South America	Unespecified	Unespecified	Wild	Unespecified
Geoemydidae	Rhinoclemmys	Rhinoclemmys areolata	Rhinoclemmys_areolata_NAT_SA	Native	Biota	Animalia	Arthropoda	Arachnida	Ixodida	Ixodidae	Amblyomma	-	Phangurha et al.	2024	Mexico	South America	Adult and Juvenile	Alive	Wild	Unespecified
Geoemydidae	Rhinoclemmys	Rhinoclemmys funerea	Rhinoclemmys_funerea_NAT_NA	Native	Biota	Animalia	Annelida	Clitellata	Rhynchobdellida	Glossiphoniidae	Placobdella	Placobdella multilineata	Rossow et al.	2013	Costa Rica	North America	Unespecified	Alive	Wild	No
Geoemydidae	Rhinoclemmys	Rhinoclemmys melanosterna	Rhinoclemmys_melanosterna_NAT_AF	Native	Biota	Animalia	Platyhelminthes	Trematoda	Diplostomida	Liolopidae	Helicotrema	Helicotrema asymmetricum	Dutton et al.	2022	Mozambique	Africa	Unespecified	Unespecified	Wild	Unespecified
Geoemydidae	Rhinoclemmys	Rhinoclemmys nasuta	Rhinoclemmys_nasuta_NAT_SA	Native	Biota	Animalia	Platyhelminthes	Trematoda	Plagiorchiida	Cladorchiidae	Nematophila	Nematophila grandis	Dyer & Carr	1990	Unespecified	South America	Unespecified	Alive	Wild	No
Geoemydidae	Rhinoclemmys	Rhinoclemmys nasuta	Rhinoclemmys_nasuta_NAT_SA	Native	Biota	Animalia	Platyhelminthes	Trematoda	Plagiorchiida	Microscaphidiidae	Octangioides	Octangioides tlacotalpensis	Dyer & Carr	1990	Unespecified	South America	Unespecified	Alive	Wild	No
Geoemydidae	Rhinoclemmys	Rhinoclemmys nasuta	Rhinoclemmys_nasuta_NAT_SA	Native	Biota	Animalia	Platyhelminthes	Trematoda	Plagiorchiida	Cladorchiidae	Pseudocleptodiscus	Pseudocleptodiscus margaritae	Dyer & Carr	1990	Unespecified	South America	Unespecified	Alive	Wild	No
Geoemydidae	Rhinoclemmys	Rhinoclemmys pulcherrima	Rhinoclemmys_pulcherrima_NON_NA	Non-Native	Biota	Animalia	Arthropoda	-	Ixodida	Ixodidae	Amblyomma	Amblyomma dissimile	Burridge, Simmons	2003	USA	North America	Unespecified	Alive	Captive	Unespecified
Geoemydidae	Rhinoclemmys	Rhinoclemmys pulcherrima	Rhinoclemmys_pulcherrima_NON_NA	Non-Native	Biota	Animalia	Arthropoda	-	Ixodida	Ixodidae	Amblyomma	Amblyomma sabanerae	Burridge, Simmons	2003	USA	North America	Unespecified	Alive	Captive	Unespecified
Geoemydidae	Rhinoclemmys	Rhinoclemmys pulcherrima	Rhinoclemmys_pulcherrima_NAT_UN	Native	Biota	Animalia	Platyhelminthes	Monogenea	Polystomatidea	Polystomatidae	Polystomoides	-	Du Preez et al.	2017	Unespecified	Unespecified	Unespecified	Unespecified	Unespecified	Unespecified
Geoemydidae	Rhinoclemmys	Rhinoclemmys pulcherrima	Rhinoclemmys_pulcherrima_NAT_NA	Native	Biota	Animalia	Platyhelminthes	Monogenea	Polystomatidea	Polystomatidae	Polystomoides	-	Meyer et al.	2015	Costa Rica	North America	Unespecified	Unespecified	Unespecified	Unespecified
Geoemydidae	Rhinoclemmys	Rhinoclemmys pulcherrima	Rhinoclemmys_pulcherrima_NAT_NA	Native	Biota	Animalia	Platyhelminthes	Monogenea	Polystomatidea	Polystomatidae	Polystomoides	-	Platt	2000	USA	North America	Unespecified	Unespecified	Unespecified	Unespecified
Geoemydidae	Rhinoclemmys	Rhinoclemmys pulcherrima	Rhinoclemmys_pulcherrima_NAT_NA	Native	Biota	Animalia	Platyhelminthes	Monogenea	Polystomatidea	Polystomatidae	Fornixtrema	Fornixtrema fentoni	Verneau et al.	2023b	Costa Rica	North America	Unespecified	Unespecified	Unespecified	Unespecified
Geoemydidae	Rhinoclemmys	Rhinoclemmys punctularia	Rhinoclemmys_punctularia_NAT_SA	Native	Biota	Animalia	Platyhelminthes	Monogenea	Polystomatidea	Polystomatidae	Fornixtrema	Fornixtrema guianense	Chaabane et al.	2022	French Guiana	South America	Unespecified	Unespecified	Unespecified	Unespecified
Geoemydidae	Rhinoclemmys	Rhinoclemmys punctularia	Rhinoclemmys_punctularia_NAT_SA	Native	Biota	Animalia	Platyhelminthes	Monogenea	Polystomatidea	Polystomatidae	Polystomoides	Polystomoides cayensis	Chaabane et al.	2022	French Guiana	South America	Unespecified	Unespecified	Unespecified	Unespecified
Geoemydidae	Rhinoclemmys	Rhinoclemmys punctularia	Rhinoclemmys_punctularia_NON_AF	Non-Native	Biota	Animalia	Platyhelminthes	Monogenea	Polystomatidea	Polystomatidae	Fornixtrema	Fornixtrema guianense	Du Preez & Verneau	2020	South Africa	Africa	Unespecified	Dead	Unespecified	Unespecified
Geoemydidae	Rhinoclemmys	Rhinoclemmys punctularia	Rhinoclemmys_punctularia_NAT_UN	Native	Biota	Animalia	Platyhelminthes	Monogenea	Polystomatidea	Polystomatidae	Polystomoides	-	Du Preez et al.	2017	Unespecified	Unespecified	Unespecified	Unespecified	Unespecified	Unespecified
Geoemydidae	Rhinoclemmys	Rhinoclemmys punctularia	Rhinoclemmys_punctularia_NAT_UN	Native	Biota	Animalia	Platyhelminthes	Monogenea	Polystomatidea	Polystomatidae	Polystomoides	Polystomoides cayensis	Du Preez et al.	2017	Unespecified	Unespecified	Unespecified	Unespecified	Unespecified	Unespecified
Geoemydidae	Rhinoclemmys	Rhinoclemmys punctularia	Rhinoclemmys_punctularia_NAT_SA	Native	Biota	Animalia	Nematoda	Chromadorea	Rhabditida	Camallanidae	Serpinema	Serpinema cayennense	Harnoster et al.	2019	French Guyana	South America	Unespecified	Unespecified	Unespecified	Unespecified
Geoemydidae	Rhinoclemmys	Rhinoclemmys punctularia	Rhinoclemmys_punctularia_NAT_SA	Native	Biota	Animalia	Nematoda	Chromadorea	Rhabditida	Atractidae	Vogtnema	Vogtnema asymmetricum	Jesus et al.	2022	Brazil	South America	Unespecified	Alive	Wild	Unespecified
Geoemydidae	Rhinoclemmys	Rhinoclemmys punctularia	Rhinoclemmys_punctularia_NAT_SA	Native	Biota	Animalia	Platyhelminthes	Monogenea	Polystomatidea	Polystomatidae	Fornixtrema	Fornixtrema guianensis	Verneau et al.	2023b	French Guiana	South America	Unespecified	Unespecified	Unespecified	Unespecified
Geoemydidae	Rhinoclemmys	Rhinoclemmys punctularia	Rhinoclemmys_punctularia_NAT_SA	Native	Biota	Animalia	Platyhelminthes	Monogenea	Polystomatidea	Polystomatidae	Polystomoidella	Polystomoides cayensis	Verneau et al.	2023b	French Guiana	South America	Unespecified	Unespecified	Unespecified	Unespecified
Geoemydidae	Siebenrockiella	Siebenrockiella crassicollis	Siebenrockiella_crassicollis_NAT_UN	Native	Biota	Animalia	Platyhelminthes	Trematoda	Aspidogastrida	Aspidogastridae	Multicotyle	Multicotyle purvisi	Alves et al.	2015	Unespecified	Unespecified	Unespecified	Unespecified	Unespecified	Unespecified
Geoemydidae	Siebenrockiella	Siebenrockiella crassicollis	Siebenrockiella_crassicollis_NAT_UN	Native	Biota	Animalia	Platyhelminthes	Monogenea	Polystomatidea	Polystomatidae	Polystomoides	-	Du Preez et al.	2017	Unespecified	Unespecified	Unespecified	Unespecified	Unespecified	Unespecified
Geoemydidae	Siebenrockiella	Siebenrockiella crassicollis	Siebenrockiella_crassicollis_NAT_SA	Native	Biota	Animalia	Platyhelminthes	Monogenea	Polystomatidea	Polystomatidae	Polystomoides	Polystomoides renschi	Lenis & García-Prieto	2009	Columbia	South America	Unespecified	Both	Wild	Unespecified
Geoemydidae	Siebenrockiella	Siebenrockiella crassicollis	Siebenrockiella_crassicollis_NAT_AS	Native	Biota	Animalia	Platyhelminthes	Monogenea	Polystomatidea	Polystomatidae	Polystomoides	Polystomoides asiaticus	Littlewood et al.	1997	Malaysia	Asia	Unespecified	Unespecified	Unespecified	Unespecified
Geoemydidae	Siebenrockiella	Siebenrockiella crassicollis	Siebenrockiella_crassicollis_NAT_AS	Native	Biota	Animalia	Platyhelminthes	Monogenea	Polystomatidea	Polystomatidae	Polystomoides	Polystomoides renschi	Littlewood et al.	1997	Malaysia	Asia	Unespecified	Unespecified	Unespecified	Unespecified
Geoemydidae	Siebenrockiella	Siebenrockiella crassicollis	Siebenrockiella_crassicollis_NAT_AS	Native	Biota	Animalia	Platyhelminthes	Monogenea	Polystomatidea	Polystomatidae	Polystomoides	-	Meyer et al.	2015	Malaysia	Asia	Unespecified	Unespecified	Unespecified	Unespecified
Geoemydidae	Siebenrockiella	Siebenrockiella crassicollis	Siebenrockiella_crassicollis_NAT_AS	Native	Biota	Animalia	Nematoda	Chromadorea	Rhabditida	Camallanidae	Serpinema	-	Neely et al.	2017	Hong Kong	Asia	Unespecified	Both	Captive	Unespecified
Geoemydidae	Siebenrockiella	Siebenrockiella crassicollis	Siebenrockiella_crassicollis_NAT_AS	Native	Biota	Animalia	Nematoda	Chromadorea	Rhabditida	Kathlaniidae	Falcaustra	-	Neely et al.	2017	Hong Kong	Asia	Unespecified	Both	Captive	Unespecified
Geoemydidae	Siebenrockiella	Siebenrockiella crassicollis	Siebenrockiella_crassicollis_NAT_AS	Native	Biota	Animalia	Platyhelminthes	Trematoda	Plagiorchiida	Cladorchiidae	Orientodiscus	-	Neely et al.	2017	Hong Kong	Asia	Unespecified	Both	Captive	Unespecified
Geoemydidae	Siebenrockiella	Siebenrockiella crassicollis	Siebenrockiella_crassicollis_NAT_AS	Native	Biota	Animalia	Platyhelminthes	Trematoda	Plagiorchiida	Telorchiidae	Opisthioglyphe	-	Neely et al.	2017	Hong Kong	Asia	Unespecified	Both	Captive	Unespecified
Geoemydidae	Siebenrockiella	Siebenrockiella crassicollis	Siebenrockiella_crassicollis_NAT_AS	Native	Biota	Animalia	Platyhelminthes	Trematoda	Diplostomida	Unicaecidae	Baracktrema	Baracktrema obamai	Neely et al.	2017	Hong Kong	Asia	Unespecified	Both	Captive	Unespecified
Geoemydidae	Siebenrockiella	Siebenrockiella crassicollis	Siebenrockiella_crassicollis_NAT_AS	Native	Biota	Animalia	Annelida	Clitellata	Rhynchobdellida	Glossiphoniidae	Placobdelloides	Placobdelloides stellapapillosa	Neely et al.	2017	Hong Kong	Asia	Unespecified	Both	Captive	Unespecified
Geoemydidae	Siebenrockiella	Siebenrockiella crassicollis	Siebenrockiella_crassicollis_NAT_AS	Native	Biota	Animalia	Platyhelminthes	Trematoda	Diplostomida	Plattidae	Platt	Platt tkachi	Neely et al.	2017	Hong Kong	Asia	Unespecified	Both	Captive	Unespecified
Geoemydidae	Siebenrockiella	Siebenrockiella crassicollis	Siebenrockiella_crassicollis_NAT_AS	Native	Biota	Animalia	Platyhelminthes	Trematoda	Plagiorchiida	Telorchiidae	Telorchis	Telorchis clemmydis	Neely et al.	2017	Hong Kong	Asia	Unespecified	Both	Captive	Unespecified
Geoemydidae	Siebenrockiella	Siebenrockiella crassicollis	Siebenrockiella_crassicollis_NAT_AS	Native	Biota	Animalia	Platyhelminthes	Monogenea	Polystomatidea	Polystomatidae	Uropolystomoides	Uropolystomoides siebenrockiellae	Neely et al.	2017	Hong Kong	Asia	Unespecified	Both	Captive	Unespecified
Geoemydidae	Siebenrockiella	Siebenrockiella crassicollis	Siebenrockiella_crassicollis_NAT_AS	Native	Biota	Animalia	Platyhelminthes	Trematoda	Diplostomida	Plattidae	Platt	Platt tkachi	Platt & Sharma	2012	Malaysia	Asia	Unespecified	Alive	Wild	Unespecified
Geoemydidae	Siebenrockiella	Siebenrockiella crassicollis	Siebenrockiella_crassicollis_NAT_AS	Native	Biota	Animalia	Platyhelminthes	Trematoda	Diplostomida	Unicaecidae	Baracktrema	Baracktrema obamai	Roberts et al.	2016a	Malaysia	Asia	Unespecified	Unespecified	Wild	Unespecified
Geoemydidae	Siebenrockiella	Siebenrockiella crassicollis	Siebenrockiella_crassicollis_NAT_AS	Native	Biota	Animalia	Platyhelminthes	Monogenea	Polystomatidea	Polystomatidae	Uropolystomoides	Uropolystomoides siebenrockiellae	Verneau et al.	2023b	Malaysia	Asia	Unespecified	Unespecified	Unespecified	Unespecified
Geoemydidae	Siebenrockiella	Siebenrockiella crassicollis	Siebenrockiella_crassicollis_NAT_AS	Native	Biota	Animalia	Platyhelminthes	Monogenea	Polystomatidea	Polystomatidae	Polystomoides	Polystomoides siebenrockiellae	Verneau et al.	2011	Malaysia	Asia	Unespecified	Unespecified	Unespecified	Unespecified
Geoemydidae	Siebenrockiella	Siebenrockiella crassicollis	Siebenrockiella_crassicollis_NAT_AS	Native	Biota	Animalia	Platyhelminthes	Monogenea	Polystomatidea	Polystomatidae	Polystomoides	-	Verneau et al.	2011	Malaysia	Asia	Unespecified	Unespecified	Unespecified	Unespecified
Geoemydidae	Siebenrockiella	Siebenrockiella leytensis	Siebenrockiella_leytensis_NAT_UN	Native	Biota	Animalia	Nematoda	Chromadorea	Rhabditida	Kathlaniidae	Falcaustra	-	Innis et al.	2022	Unespecified	Unespecified	Unespecified	Both	Captive	Yes
Geoemydidae	Siebenrockiella	Siebenrockiella leytensis	Siebenrockiella_leytensis_NAT_UN	Native	Biota	Animalia	Nematoda	Chromadorea	Rhabditida	Kathlaniidae	Tonaudia	-	Innis et al.	2022	Unespecified	Unespecified	Unespecified	Both	Captive	Yes
Geoemydidae	Siebenrockiella	Siebenrockiella leytensis	Siebenrockiella_leytensis_NAT_UN	Native	Biota	Animalia	Arthropoda	-	Ixodida	Ixodidae	Amblyomma	Amblyomma geoemydae	Innis et al.	2022	Unespecified	Unespecified	Unespecified	Both	Captive	Yes
Geoemydidae	Siebenrockiella	Siebenrockiella leytensis	Siebenrockiella_leytensis_NAT_UN	Native	Biota	Animalia	Nematoda	Chromadorea	Monhysterida	Monhysteridae	Monohysteria	Monohysteria testudinicola	Innis et al.	2022	Unespecified	Unespecified	Unespecified	Both	Captive	Yes
Kinosternidae	Sternotherus	Sternotherus carinatus	Sternotherus_carinatus_NAT_NA	Native	Biota	Animalia	Platyhelminthes	Monogenea	Polystomatidea	Polystomatidae	Polystomoidella	Polystomoidella oblonga	McAllister et al.	2018	USA	North America	Unespecified	Alive	Wild	Unespecified
Kinosternidae	Sternotherus	Sternotherus carinatus	Sternotherus_carinatus_NAT_AS	Native	Biota	Animalia	Platyhelminthes	Trematoda	Diplostomida	Plattidae	Hapalorhynchus	Hapalorhynchus stunkardi	Platt & Sharma	2012	Malaysia	Asia	Unespecified	Alive	Wild	Unespecified
Kinosternidae	Sternotherus	Sternotherus carinatus	Sternotherus_carinatus_NAT_NA	Native	Biota	Animalia	Platyhelminthes	Trematoda	Diplostomida	Plattidae	Hapalorhynchus	Hapalorhynchus stunkardi	Roberts et al.	2017a	USA	North America	Unespecified	Alive	Wild	Unespecified
Kinosternidae	Sternotherus	Sternotherus carinatus	Sternotherus_carinatus_NAT_NA	Native	Biota	Animalia	Platyhelminthes	Trematoda	Plagiorchiida	Telorchiidae	Telorchis	Telorchis medius	Wharton	1940	USA	North America	Unespecified	Unespecified	Unespecified	Unespecified
Kinosternidae	Sternotherus	Sternotherus minor	Sternotherus_minor_NAT_NA	Native	Biota	Animalia	Platyhelminthes	Trematoda	Diplostomida	Plattidae	Hapalorhynchus	Hapalorhynchus conecuhensis	Roberts et al.	2017a	USA	North America	Unespecified	Alive	Wild	Unespecified
Kinosternidae	Sternotherus	Sternotherus minor	Sternotherus_minor_NAT_NA	Native	Biota	Animalia	Platyhelminthes	Trematoda	Diplostomida	Plattidae	Hapalorhynchus	Hapalorhynchus reelfooti	Roberts et al.	2017a	USA	North America	Unespecified	Alive	Wild	Unespecified
Kinosternidae	Sternotherus	Sternotherus odoratus	Sternotherus_odoratus_NAT_NA	Native	Biota	Animalia	Annelida	Clitellata	Rhynchobdellida	Glossiphoniidae	Placobdella	Placobdella parasitica	Davy et al.	2009	Canada	North America	Unespecified	Alive	Wild	No
Kinosternidae	Sternotherus	Sternotherus odoratus	Sternotherus_odoratus_NAT_AS	Native	Biota	Animalia	Platyhelminthes	Trematoda	Diplostomida	Plattidae	Hapalorhynchus	Hapalorhynchus reelfooti	Platt & Sharma	2012	Malaysia	Asia	Unespecified	Alive	Wild	Unespecified
Kinosternidae	Sternotherus	Sternotherus odoratus	Sternotherus_odoratus_NAT_NA	Native	Biota	Animalia	Annelida	Clitellata	Rhynchobdellida	Glossiphoniidae	Placobdella	Placobdella parasitica	Readel et al.	2008	USA	North America	Unespecified	Alive	Wild	Unespecified
Kinosternidae	Sternotherus	Sternotherus odoratus	Sternotherus_odoratus_NAT_NA	Native	Biota	Animalia	Platyhelminthes	Trematoda	Diplostomida	Plattidae	Hapalorhynchus	Hapalorhynchus reelfooti	Roberts et al.	2017a	USA	North America	Unespecified	Alive	Wild	Unespecified
Kinosternidae	Sternotherus	Sternotherus odoratus	Sternotherus_odoratus_NAT_NA	Native	Biota	Animalia	Platyhelminthes	Trematoda	Diplostomida	Plattidae	Hapalorhynchus	Hapalorhynchus stunkardi	Roberts et al.	2017a	USA	North America	Unespecified	Alive	Wild	Unespecified
Kinosternidae	Sternotherus	Sternotherus odoratus	Sternotherus_odoratus_NAT_NA	Native	Biota	Animalia	Annelida	Clitellata	Rhynchobdellida	Glossiphoniidae	Placobdella	Placobdella ornata	Ryan & Lambert	2005	USA	North America	Adult and Juvenile	Alive	Wild	Unespecified
Kinosternidae	Sternotherus	Sternotherus odoratus	Sternotherus_odoratus_NAT_NA	Native	Biota	Animalia	Annelida	Clitellata	Rhynchobdellida	Glossiphoniidae	Placobdella	Placobdella parasitica	Ryan & Lambert	2005	USA	North America	Adult and Juvenile	Alive	Wild	Unespecified
Kinosternidae	Sternotherus	Sternotherus odoratus	Sternotherus_odoratus_NAT_NA	Native	Biota	Animalia	Annelida	Clitellata	Rhynchobdellida	Glossiphoniidae	Helobdella	Helobdella robusta	Unger et al.	2019	USA	North America	Unespecified	Alive	Wild	No
Kinosternidae	Sternotherus	Sternotherus odoratus	Sternotherus_odoratus_NAT_NA	Native	Biota	Animalia	Annelida	Clitellata	Rhynchobdellida	Glossiphoniidae	Placobdella	Placobdella parasitca	Unger et al.	2019	USA	North America	Unespecified	Alive	Wild	No
Kinosternidae	Sternotherus	Sternotherus odoratus	Sternotherus_odoratus_NAT_NA	Native	Biota	Animalia	Platyhelminthes	Trematoda	Plagiorchiida	Telorchiidae	Telorchis	Telorchis medius	Wharton	1940	USA	North America	Unespecified	Unespecified	Unespecified	Unespecified
Kinosternidae	Sternotherus	Sternotherus peltifer	Sternotherus_peltifer_NAT_NA	Native	Biota	Animalia	Platyhelminthes	Trematoda	Diplostomida	Plattidae	Hapalorhynchus	Hapalorhynchus albertoi	Roberts et al.	2017a	USA	North America	Unespecified	Alive	Wild	Unespecified
Kinosternidae	Sternotherus	Sternotherus peltifer	Sternotherus_peltifer_NAT_NA	Native	Biota	Animalia	Platyhelminthes	Trematoda	Diplostomida	Plattidae	Hapalorhynchus	Hapalorhynchus reelfooti	Roberts et al.	2017a	USA	North America	Unespecified	Alive	Wild	Unespecified
Emydidae	Terrapene	Terrapene carolina	Terrapene_carolina_NAT_NA	Native	BIota	Animalia	Arthropoda	Insecta	Diptera	Sarcophagidae	Dexosarcophaga	Dexosarcophaga cistudinis	Gordon et al.	2024	USA	North America	Unespecified	Alive	Wild	Yes
Kinosternidae	Terrapene	Terrapene carolina	Terrapene_carolina_NAT_UN	Native	Biota	Animalia	Nematoda	Chromadorea	Rhabditida	Ascarididae	Angusticaecum	Angusticaecum holopterum	Sprent	1980	Unespecified	Unespecified	Unespecified	Unespecified	Unespecified	Unespecified
Emydidae	Terrapene	Terrapene yucatana	Terrapene_yucatana_NAT_SA	Native	Biota	Animalia	Arthropoda	Arachnida	Ixododa	Ixodidae	Amblyomma	Amblyomma dissimile	Phangurha et al.	2024	Mexico	South America	Unespecified	Unespecified	Wild	Unespecified
Emydidae	Trachemys	Trachemys callirostris	Trachemys_callirostris_NAT_SA	Native	Biota	Animalia	Platyhelminthes	Monogenea	Polystomatidea	Polystomatidae	Polystomoides	Polystomoides magdalenensis	Lenis & García-Prieto	2009	Columbia	South America	Unespecified	Both	Wild	Unespecified
Emydidae	Trachemys	Trachemys callirostris	Trachemys_callirostris_NAT_SA	Native	Biota	Animalia	Platyhelminthes	Trematoda	Plagiorchiida	Cladorchiidae	Nematophila	Nematophila argentinum	Lenis & Vélez	2011	Columbia	South America	Unespecified	Alive	Wild	Unespecified
Emydidae	Trachemys	Trachemys callirostris	Trachemys_callirostris_NAT_SA	Native	Biota	Animalia	Platyhelminthes	Trematoda	Plagiorchiida	Cladorchiidae	Nematophila	Nematophila venezuelensis	Lenis & Vélez	2011	Columbia	South America	Unespecified	Alive	Wild	Unespecified
Emydidae	Trachemys	Trachemys callirostris	Trachemys_callirostris_NAT_SA	Native	Biota	Animalia	Platyhelminthes	Trematoda	Plagiorchiida	Microscaphidiidae	Neodeuterobaris	Neodeuterobaris pritchardae	Lenis & Vélez	2011	Columbia	South America	Unespecified	Alive	Wild	Unespecified
Emydidae	Trachemys	Trachemys callirostris	Trachemys_callirostris_NAT_SA	Native	Biota	Animalia	Platyhelminthes	Trematoda	Plagiorchiida	Cladorchiidae	Pseudonematophila	Pseudonematophila ovalis	Lenis & Vélez	2011	Columbia	South America	Unespecified	Alive	Wild	Unespecified
Emydidae	Trachemys	Trachemys callirostris	Trachemys_callirostris_NAT_SA	Native	Biota	Animalia	Platyhelminthes	Trematoda	Plagiorchiida	Telorchiidae	Telorchis	Telorchis hagmanni	Lenis & Vélez	2011	Columbia	South America	Unespecified	Alive	Wild	Unespecified
Emydidae	Trachemys	Trachemys dorbigni	Trachemys_dorbigni_NAT_SA	Native	Biota	Animalia	Nematoda	Chromadorea	Rhabditida	Camallanidae	Camallanus	-	Bernardon et al.	2014	Brazil	South America	Unespecified	Both	Captive	Yes
Emydidae	Trachemys	Trachemys dorbigni	Trachemys_dorbigni_NAT_SA	Native	Biota	Animalia	Nematoda	Chromadorea	Rhabditida	Gnathosmatidae	Spiroxys	-	Bernardon et al.	2014	Brazil	South America	Unespecified	Both	Captive	Yes
Emydidae	Trachemys	Trachemys dorbigni	Trachemys_dorbigni_NAT_SA	Native	Biota	Animalia	Platyhelminthes	Trematoda	Diplostomida	Proterodiplostomidae	Herpetodiplostomum	-	Bernardon et al.	2014	Brazil	South America	Unespecified	Both	Captive	Yes
Emydidae	Trachemys	Trachemys dorbigni	Trachemys_dorbigni_NAT_SA	Native	Biota	Animalia	Platyhelminthes	Monogenea	Polystomatidea	Polystomatidae	Polystomoides	Polystomoides rohdei	Lenis & García-Prieto	2009	Columbia	South America	Unespecified	Both	Wild	Unespecified
Emydidae	Trachemys	Trachemys dorbigni	Trachemys_dorbigni_NAT_SA	Native	Biota	Animalia	Platyhelminthes	Monogenea	Polystomatidea	Polystomatidae	Polystomoides	Polystomoides santamariensis	Lignon et al.	2023	Brazil	South America	Unespecified	Alive	Captive	Unespecified
Emydidae	Trachemys	Trachemys dorbigni	Trachemys_dorbigni_NAT_SA	Native	Biota	Animalia	Nematoda	Chromadorea	Rhabditida	Kathlaniidae	Falcaustra	-	Mascarenhas & Muller	2015a	Brazil	South America	Unespecified	Alive	Wild	Unespecified
Emydidae	Trachemys	Trachemys dorbigni	Trachemys_dorbigni_NAT_SA	Native	Biota	Animalia	Nematoda	Enoplea	Dioctophymatida	Dioctophymatidae	Dioctophyme	Dioctophyme renale	Mascarenhas & Muller	2015b	Brazil	South America	Unespecified	Alive	Wild	Unespecified
Emydidae	Trachemys	Trachemys dorbigni	Trachemys_dorbigni_NAT_SA	Native	Biota	Animalia	Nematoda	Chromadorea	Rhabditida	Gnathostomatoidea	Spiroxys	Spiroxys contortus	Mascarenhas & Muller	2015a	Brazil	South America	Unespecified	Alive	Wild	Unespecified
Emydidae	Trachemys	Trachemys dorbigni	Trachemys_dorbigni_NAT_SA	Native	Biota	Animalia	Nematoda	Chromadorea	Rhabditida	Camallanidae	Camallanus	Camallanus emydidius	Mascarenhas & Müller	2017	Brazil	South America	Unespecified	Alive	Wild	Unespecified
Emydidae	Trachemys	Trachemys dorbigni	Trachemys_dorbigni_NAT_UN	Native	Biota	Animalia	Platyhelminthes	-	Rhabdocoela	Temnocephalidae	Temnocephala	-	Mascarenhas et al.	2018	Unespecified	Unespecified	Unespecified	Unespecified	Unespecified	Unespecified
Emydidae	Trachemys	Trachemys dorbigni	Trachemys_dorbigni_NAT_UN	Native	Biota	Animalia	Platyhelminthes	-	Rhabdocoela	Temnocephalidae	Temnocephala	Temnocephala pereirai	Mascarenhas et al.	2018	Unespecified	Unespecified	Unespecified	Unespecified	Unespecified	Unespecified
Emydidae	Trachemys	Trachemys dorbigni	Trachemys_dorbigni_NAT_SA	Native	Biota	Animalia	Nematoda	Enoplea	Dioctophymatida	Dioctophymatidae	Eustrongylides	-	Mascarenhas et al.	2021	Brazil	South America	Adult and Juvenile	Alive	Wild	Unespecified
Emydidae	Trachemys	Trachemys dorbigni	Trachemys_dorbigni_NAT_SA	Native	Biota	Animalia	Platyhelminthes	Trematoda	Plagiorchiida	Telorchiidae	Telorchis	-	Mascarenhas et al.	2021	Brazil	South America	Adult and Juvenile	Alive	Wild	Unespecified
Emydidae	Trachemys	Trachemys dorbigni	Trachemys_dorbigni_NAT_SA	Native	Biota	Animalia	Nematoda	Chromadorea	Rhabditida	Camallanidae	Camallanus	Camallanus emydidus	Mascarenhas et al.	2021	Brazil	South America	Adult and Juvenile	Alive	Wild	Unespecified
Emydidae	Trachemys	Trachemys dorbigni	Trachemys_dorbigni_NAT_SA	Native	Biota	Animalia	Nematoda	Enoplea	Dioctophymatida	Dioctophymatidae	Dioctophyme	Dioctophyme renale	Mascarenhas et al.	2021	Brazil	South America	Adult and Juvenile	Alive	Wild	Unespecified
Emydidae	Trachemys	Trachemys dorbigni	Trachemys_dorbigni_NAT_SA	Native	Biota	Animalia	Nematoda	Chromadorea	Rhabditida	Kathlaniidae	Falcaustra	Falcaustra affinis	Mascarenhas et al.	2021	Brazil	South America	Adult and Juvenile	Alive	Wild	Unespecified
Emydidae	Trachemys	Trachemys dorbigni	Trachemys_dorbigni_NAT_SA	Native	Biota	Animalia	Platyhelminthes	Monogenea	Polystomatidea	Polystomatidae	Polystomoides	Polystomoides rohdei	Mascarenhas et al.	2021	Brazil	South America	Adult and Juvenile	Alive	Wild	Unespecified
Emydidae	Trachemys	Trachemys dorbigni	Trachemys_dorbigni_NAT_SA	Native	Biota	Animalia	Platyhelminthes	Monogenea	Polystomatidea	Polystomatidae	Polystomoides	-	Mascarenhas et al.	2021	Brazil	South America	Adult and Juvenile	Alive	Wild	Unespecified
Emydidae	Trachemys	Trachemys dorbigni	Trachemys_dorbigni_NAT_SA	Native	Biota	Animalia	Nematoda	Chromadorea	Rhabditida	Gnathostomatoidea	Spiroxys	Spiroxys contortus	Mascarenhas et al.	2021	Brazil	South America	Adult and Juvenile	Alive	Wild	Unespecified
Emydidae	Trachemys	Trachemys dorbigni	Trachemys_dorbigni_NAT_SA	Native	Biota	Animalia	Platyhelminthes	Trematoda	Plagiorchiida	Telorchiidae	Telorchis	Telorchis achavali	Mascarenhas et al.	2021	Brazil	South America	Adult and Juvenile	Alive	Wild	Unespecified
Emydidae	Trachemys	Trachemys dorbigni	Trachemys_dorbigni_NAT_SA	Native	Biota	Animalia	Platyhelminthes	Monogenea	Polystomatidea	Polystomatidae	Polystomoides	Polystomoides coronatus	Meyer et al.	2015	Uruguay	South America	Unespecified	Unespecified	Unespecified	Unespecified
Emydidae	Trachemys	Trachemys dorbigni	Trachemys_dorbigni_NAT_SA	Native	Biota	Animalia	Nematoda	Chromadorea	Rhabditida	Camallanidae	Camallanus	Camallanus emydidius	Palumbo et al.	2024	Argentina	South America	Adult	Both	Both	Unespecified
Emydidae	Trachemys	Trachemys dorbigni	Trachemys_dorbigni_NAT_SA	Native	Biota	Animalia	Nematoda	Chromadorea	Rhabditida	Kathlaniinae	Falcaustra	Falcaustra affinis	Palumbo et al.	2024	Argentina	South America	Adult	Both	Both	Unespecified
Emydidae	Trachemys	Trachemys dorbigni	Trachemys_dorbigni_NAT_SA	Native	Biota	Animalia	Nematoda	Chromadorea	Rhabditida	Hedruridae	Hedruris	Hedruris dratini	Palumbo et al.	2024	Argentina	South America	Adult	Both	Both	Unespecified
Emydidae	Trachemys	Trachemys dorbigni	Trachemys_dorbigni_NAT_SA	Native	Biota	Animalia	Nematoda	Chromadorea	Rhabditida	Gnathostomatidae	Spiroxys	Spiroxys contortus	Palumbo et al.	2024	Argentina	South America	Adult	Both	Both	Unespecified
Emydidae	Trachemys	Trachemys dorbigni	Trachemys_dorbigni_NAT_SA	Native	Biota	Animalia	Platyhelminthes	Trematoda	Plagiorchiida	Telorchiidae	Telorchis	Telorchis diaphanus	Palumbo et al.	2024	Argentina	South America	Adult	Both	Both	Unespecified
Emydidae	Trachemys	Trachemys dorbigni	Trachemys_dorbigni_NAT_SA	Native	Biota	Animalia	Platyhelminthes	Trematoda	Plagiorchiida	Telorchiidae	Telorchis	Telorchis dubius	Palumbo et al.	2024	Argentina	South America	Adult	Both	Both	Unespecified
Emydidae	Trachemys	Trachemys dorbigni	Trachemys_dorbigni_NAT_SA	Native	Biota	Animalia	Nematoda	Chromadorea	Rhabditida	Camallanidae	Camallanus	Camallanus emydidius	Palumbo et al.	2024a	Argentina	South America	Unespecified	Unespecified	Unespecified	Unespecified
Emydidae	Trachemys	Trachemys dorbigni	Trachemys_dorbigni_NAT_SA	Native	Biota	Animalia	Platyhelminthes	Monogenea	Polystomatidea	Polystomatidae	Polystomoides	Polystomoides coronatum	Verneau et al.	2011	Uruguay	South America	Unespecified	Unespecified	Unespecified	Unespecified
Emydidae	Trachemys	Trachemys dorbigni	Trachemys_dorbigni_NAT_SA	Native	Biota	Animalia	Platyhelminthes	Monogenea	Polystomatidea	Polystomatidae	Polystomoides	Polystomoides coronatus	Vieira et al.	2008	Brazil	South America	Unespecified	Unespecified	Unespecified	Unespecified
Emydidae	Trachemys	Trachemys dorbigni	Trachemys_dorbigni_NAT_SA	Native	Biota	Animalia	Platyhelminthes	Monogenea	Polystomatidea	Polystomatidae	Polystomoides	Polystomoides rohdei	Vieira et al.	2008	Brazil	South America	Unespecified	Unespecified	Unespecified	Unespecified
Emydidae	Trachemys	Trachemys scripta	Trachemys_scripta_NAT_NA	Native	Biota	Animalia	Platyhelminthes	Trematoda	Aspidogastrida	Aspidogastridae	Aspidogaster	Aspidogaster conchicola	Alves et al.	2015	USA	North America	Unespecified	Unespecified	Unespecified	Unespecified
Emydidae	Trachemys	Trachemys scripta	Trachemys_scripta_NAT_NA	Native	Biota	Animalia	Platyhelminthes	Trematoda	Aspidogastrida	Aspidogastridae	Cotylaspis	Cotylaspis sp.	Alves et al.	2015	USA	North America	Unespecified	Unespecified	Unespecified	Unespecified
Emydidae	Trachemys	Trachemys scripta	Trachemys_scripta_NAT_NA	Native	Biota	Animalia	Annelida	Clitellata	Rhynchobdellida	Glossiphoniidae	Placobdella	Placobdella parasitica	Aplasca et al.	2019	USA	North America	Unespecified	Alive	Wild	No
Emydidae	Trachemys	Trachemys scripta	Trachemys_scripta_NAT_NA	Native	Biota	Animalia	Acanthocephala	Eoacanthocephala	Neoechinorhynchida	Neoechinorhynchidae	Neoechinorhynchus	Neoechinorhynchus schmidti	Barger et al.	2004	Mexico	North America	Unespecified	Unespecified	Unespecified	Unespecified
Emydidae	Trachemys	Trachemys scripta	Trachemys_scripta_NON_EU	Non-Native	Biota	Animalia	Platyhelminthes	Trematoda	Plagiorchiida	Telorchiidae	Telorchis	Telorchis attenuatus	Cardells et al.	2014	Spain	Europe	Adult	Alive	Wild	No
Emydidae	Trachemys	Trachemys scripta	Trachemys_scripta_NAT_NA	Native	Biota	Animalia	Platyhelminthes	Monogenea	Polystomatidea	Polystomatidae	Polystomoides	Polystomoides scriptanus	Chaabane et al.	2022	USA	North America	Unespecified	Unespecified	Unespecified	Unespecified
Emydidae	Trachemys	Trachemys scripta	Trachemys_scripta_NAT_NA	Native	Biota	Animalia	Acanthocephala	Eoacanthocephala	Neoechinorhynchida	Neoechinorhynchidae	Neoechinorhynchus	-	Demkowska-Kutrzepa et al.	2018	Unespecified	North America	Unespecified	Unespecified	Wild	Unespecified
Emydidae	Trachemys	Trachemys scripta	Trachemys_scripta_NON_AS	Non-Native	Biota	Animalia	Nematoda	Chromadorea	Rhabditida	Camallanidae	Serpinema	-	Demkowska-Kutrzepa et al.	2018	Unespecified	Asia	Unespecified	Unespecified	Wild	Unespecified
Emydidae	Trachemys	Trachemys scripta	Trachemys_scripta_NON_EU	Non-Native	Biota	Animalia	Nematoda	Chromadorea	Rhabditida	Camallanidae	Serpinema	-	Demkowska-Kutrzepa et al.	2018	Unespecified	Europe	Unespecified	Unespecified	Wild	Unespecified
Emydidae	Trachemys	Trachemys scripta	Trachemys_scripta_NAT_NA	Native	Biota	Animalia	Nematoda	Chromadorea	Rhabditida	Camallanidae	Serpinema	-	Demkowska-Kutrzepa et al.	2018	Unespecified	North America	Unespecified	Unespecified	Wild	Unespecified
Emydidae	Trachemys	Trachemys scripta	Trachemys_scripta_NAT_NA	Native	Biota	Animalia	Nematoda	Chromadorea	Rhabditida	Gnathostomatidae	Spiroxys	-	Demkowska-Kutrzepa et al.	2018	Unespecified	North America	Unespecified	Unespecified	Wild	Unespecified
Emydidae	Trachemys	Trachemys scripta	Trachemys_scripta_NON_AS	Non-Native	Biota	Animalia	Nematoda	Chromadorea	Rhabditida	Kathlaniidae	Falcaustra	-	Demkowska-Kutrzepa et al.	2018	Unespecified	Asia	Unespecified	Unespecified	Wild	Unespecified
Emydidae	Trachemys	Trachemys scripta	Trachemys_scripta_NON_EU	Non-Native	Biota	Animalia	Nematoda	Chromadorea	Rhabditida	Kathlaniidae	Falcaustra	-	Demkowska-Kutrzepa et al.	2018	Unespecified	Europe	Unespecified	Unespecified	Wild	Unespecified
Emydidae	Trachemys	Trachemys scripta	Trachemys_scripta_NAT_NA	Native	Biota	Animalia	Nematoda	Chromadorea	Rhabditida	Kathlaniidae	Falcaustra	-	Demkowska-Kutrzepa et al.	2018	Unespecified	North America	Unespecified	Unespecified	Wild	Unespecified
Emydidae	Trachemys	Trachemys scripta	Trachemys_scripta_NAT_EU	Native	Biota	Animalia	Platyhelminthes	Trematoda	Diplostomida	Spirorchiidae	-	-	Demkowska-Kutrzepa et al.	2018	Unespecified	Europe	Unespecified	Unespecified	Wild	Unespecified
Emydidae	Trachemys	Trachemys scripta	Trachemys_scripta_NAT_NA	Native	Biota	Animalia	Platyhelminthes	Trematoda	Plagiorchiida	Heronimidae	Heronimus	-	Demkowska-Kutrzepa et al.	2018	Unespecified	North America	Unespecified	Unespecified	Wild	Unespecified
Emydidae	Trachemys	Trachemys scripta	Trachemys_scripta_NON_AS	Non-Native	Biota	Animalia	Platyhelminthes	Trematoda	Plagiorchiida	Telorchiidae	Telorchis	-	Demkowska-Kutrzepa et al.	2018	Unespecified	Asia	Unespecified	Unespecified	Wild	Unespecified
Emydidae	Trachemys	Trachemys scripta	Trachemys_scripta_NON_EU	Non-Native	Biota	Animalia	Platyhelminthes	Trematoda	Plagiorchiida	Telorchiidae	Telorchis	-	Demkowska-Kutrzepa et al.	2018	Unespecified	Europe	Unespecified	Unespecified	Wild	Unespecified
Emydidae	Trachemys	Trachemys scripta	Trachemys_scripta_NAT_NA	Native	Biota	Animalia	Platyhelminthes	Trematoda	Plagiorchiida	Telorchiidae	Telorchis	-	Demkowska-Kutrzepa et al.	2018	Unespecified	North America	Unespecified	Unespecified	Wild	Unespecified
Emydidae	Trachemys	Trachemys scripta	Trachemys_scripta_NON_AS	Non-Native	Biota	Animalia	Nematoda	Chromadorea	Rhabditida	Camallanidae	Camallanus	-	Demkowska-Kutrzepa et al.	2018	Unespecified	Asia	Unespecified	Unespecified	Wild	Unespecified
Emydidae	Trachemys	Trachemys scripta	Trachemys_scripta_NON_EU	Non-Native	Biota	Animalia	Nematoda	Chromadorea	Rhabditida	Camallanidae	Camallanus	-	Demkowska-Kutrzepa et al.	2018	Unespecified	Europe	Unespecified	Unespecified	Wild	Unespecified
Emydidae	Trachemys	Trachemys scripta	Trachemys_scripta_NON_EU	Non-Native	Biota	Animalia	Nematoda	Chromadorea	Rhabditida	Pharyngondoninae	Tachygonetria	-	Demkowska-Kutrzepa et al.	2018	Unespecified	Europe	Unespecified	Unespecified	Wild	Unespecified
Emydidae	Trachemys	Trachemys scripta	Trachemys_scripta_NON_EU	Non-Native	Biota	Animalia	Nematoda	Chromadorea	Rhabditida	Ascarididae	Angusticaecum	Angusticaecum holopterum	Demkowska-Kutrzepa et al.	2018	Unespecified	Europe	Unespecified	Unespecified	Wild	Unespecified
Emydidae	Trachemys	Trachemys scripta	Trachemys_scripta_NON_EU	Non-Native	Biota	Animalia	Nematoda	Chromadorea	Rhabditida	Kathlaniidae	Falcaustra	Falcaustra donanensis	Demkowska-Kutrzepa et al.	2018	Unespecified	Europe	Unespecified	Unespecified	Wild	Unespecified
Emydidae	Trachemys	Trachemys scripta	Trachemys_scripta_NON_EU	Non-Native	Biota	Animalia	Platyhelminthes	Monogenea	Polystomatidea	Polystomatidae	Polystomoides	Polystomoides orbiculare	Demkowska-Kutrzepa et al.	2018	Unespecified	Europe	Unespecified	Unespecified	Wild	Unespecified
Emydidae	Trachemys	Trachemys scripta	Trachemys_scripta_NON_EU	Non-Native	Biota	Animalia	Platyhelminthes	Monogenea	Polystomatidea	Polystomatidae	Polystomoides	Polystomoides oris	Demkowska-Kutrzepa et al.	2018	Unespecified	Europe	Unespecified	Unespecified	Wild	Unespecified
Emydidae	Trachemys	Trachemys scripta	Trachemys_scripta_NAT_NA	Native	Biota	Animalia	Platyhelminthes	Monogenea	Polystomatidea	Polystomatidae	Polystomoides	-	Demkowska-Kutrzepa et al.	2018	Unespecified	North America	Unespecified	Unespecified	Wild	Unespecified
Emydidae	Trachemys	Trachemys scripta	Trachemys_scripta_NON_EU	Non-Native	Biota	Animalia	Platyhelminthes	Monogenea	Polystomatidea	Polystomatidae	Polystomoides	-	Demkowska-Kutrzepa et al.	2018	Unespecified	Europe	Unespecified	Unespecified	Wild	Unespecified
Emydidae	Trachemys	Trachemys scripta	Trachemys_scripta_NON_EU	Non-Native	Biota	Animalia	Nematoda	Chromadorea	Rhabditida	Camallanidae	Serpinema	Serpinema microcephalus	Demkowska-Kutrzepa et al.	2018	Unespecified	Europe	Unespecified	Unespecified	Wild	Unespecified
Emydidae	Trachemys	Trachemys scripta	Trachemys_scripta_NON_EU	Non-Native	Biota	Animalia	Platyhelminthes	Trematoda	Plagiorchiida	Telorchiidae	Telorchis	Telorchis attenuata	Demkowska-Kutrzepa et al.	2018	Unespecified	Europe	Unespecified	Unespecified	Wild	Unespecified
Emydidae	Trachemys	Trachemys scripta	Trachemys_scripta_NON_EU	Non-Native	Biota	Animalia	Platyhelminthes	Trematoda	Plagiorchiida	Telorchiidae	Telorchis	Telorchis solivagus	Demkowska-Kutrzepa et al.	2018	Unespecified	Europe	Unespecified	Unespecified	Wild	Unespecified
Emydidae	Trachemys	Trachemys scripta	Trachemys_scripta_NAT_NA	Native	Biota	Animalia	Acanthocephala	Eoacanthocephala	Neoechinorhynchida	Neoechinorhynchidae	Neoechinorhynchus	Neoechinorhynchus emydis	Dezfuli & Tinti	1998	USA	North America	Unespecified	Alive	Captive	No
Emydidae	Trachemys	Trachemys scripta	Trachemys_scripta_NAT_NA	Native	Biota	Animalia	Acanthocephala	Eoacanthocephala	Neoechinorhynchida	Neoechinorhynchidae	Neoechinorhynchus	Neoechinorhynchus emyditoides	Dezfuli & Tinti	1998	USA	North America	Unespecified	Alive	Captive	No
Emydidae	Trachemys	Trachemys scripta	Trachemys_scripta_NAT_NA	Native	Biota	Animalia	Acanthocephala	Eoacanthocephala	Neoechinorhynchida	Neoechinorhynchidae	Neoechinorhynchus	Neoechinorhynchus pseudemydis	Dezfuli & Tinti	1998	USA	North America	Unespecified	Alive	Captive	No
Emydidae	Trachemys	Trachemys scripta	Trachemys_scripta_NON_EU	Non-Native	Biota	Animalia	Platyhelminthes	Monogenea	Polystomatidea	Polystomatidae	Polystomoides	Polystomoides orbiculare	Domènech et al.	2016	Spain	Europe	Adult and Juvenile	Alive	Wild	Unespecified
Emydidae	Trachemys	Trachemys scripta	Trachemys_scripta_NON_EU	Non-Native	Biota	Animalia	Nematoda	Chromadorea	Rhabditida	Camallanidae	Serpinema	Serpinema microcephalus	Domènech et al.	2016	Spain	Europe	Adult and Juvenile	Alive	Wild	Unespecified
Emydidae	Trachemys	Trachemys scripta	Trachemys_scripta_NON_EU	Non-Native	Biota	Animalia	Platyhelminthes	Trematoda	Plagiorchiida	Telorchiidae	Telorchis	Telorchis solivagus	Domènech et al.	2016	Spain	Europe	Adult and Juvenile	Alive	Wild	Unespecified
Emydidae	Trachemys	Trachemys scripta	Trachemys_scripta_NAT_NA	Native	Biota	Animalia	Platyhelminthes	Monogenea	Polystomatidea	Polystomatidae	Polystomoides	-	Du Preez & Verneau	2020	USA	North America	Unespecified	Both	Unespecified	Unespecified
Emydidae	Trachemys	Trachemys scripta	Trachemys_scripta_NAT_UN	Native	Biota	Animalia	Platyhelminthes	Monogenea	Polystomatidea	Polystomatidae	Polystomoides	-	Du Preez et al.	2017	Unespecified	Unespecified	Unespecified	Unespecified	Unespecified	Unespecified
Emydidae	Trachemys	Trachemys scripta	Trachemys_scripta_NAT_NA	Native	Biota	Animalia	Platyhelminthes	Monogenea	Polystomatidea	Polystomatidae	Polystomoides	Polystomoides orbiculare	Héritier et al.	2017	USA	North America	Unespecified	Alive	Both	Unespecified
Emydidae	Trachemys	Trachemys scripta	Trachemys_scripta_NAT_NA	Native	Biota	Animalia	Platyhelminthes	Monogenea	Polystomatidea	Polystomatidae	Polystomoides	Polystomoides orbiculare	Héritier et al.	2018	USA	North America	Unespecified	Alive	Both	Unespecified
Emydidae	Trachemys	Trachemys scripta	Trachemys_scripta_NON_EU	Non-Native	Biota	Animalia	Platyhelminthes	Monogenea	Polystomatidea	Polystomatidae	Polystomoides	Polystomoides orbiculare	Héritier et al.	2016	France	Europe	Unespecified	Alive	Both	Unespecified
Emydidae	Trachemys	Trachemys scripta	Trachemys_scripta_NON_EU	Non-Native	Biota	Animalia	Platyhelminthes	Monogenea	Polystomatidea	Polystomatidae	Polystomoides	Polystomoides orbiculare	Héritier et al.	2017	France	Europe	Unespecified	Alive	Both	Unespecified
Emydidae	Trachemys	Trachemys scripta	Trachemys_scripta_NON_EU	Non-Native	Biota	Animalia	Platyhelminthes	Monogenea	Polystomatidea	Polystomatidae	Polystomoides	Polystomoides oris	Héritier et al.	2017	France	Europe	Unespecified	Alive	Both	Unespecified
Emydidae	Trachemys	Trachemys scripta	Trachemys_scripta_NON_AF	Non-Native	Biota	Animalia	Platyhelminthes	Monogenea	Polystomatidea	Polystomatidae	Polystomoides	Polystomoides oris	Héritier et al.	2017	Tunisia	Africa	Unespecified	Alive	Both	Unespecified
Emydidae	Trachemys	Trachemys scripta	Trachemys_scripta_NAT_NA	Native	Biota	Animalia	Platyhelminthes	Monogenea	Polystomatidea	Polystomatidae	Polystomoides	Polystomoides scriptanus	Héritier et al.	2018	USA	North America	Unespecified	Alive	Both	Unespecified
Emydidae	Trachemys	Trachemys scripta	Trachemys_scripta_NAT_NA	Native	Biota	Animalia	Platyhelminthes	Monogenea	Polystomatidea	Polystomatidae	Polystomoides	-	Héritier et al.	2017	USA	North America	Unespecified	Alive	Both	Unespecified
Emydidae	Trachemys	Trachemys scripta	Trachemys_scripta_NON_EU	Non-Native	Biota	Animalia	Platyhelminthes	Monogenea	Polystomatidea	Polystomatidae	Polystomoides	-	Héritier et al.	2016	France	Europe	Unespecified	Alive	Both	Unespecified
Emydidae	Trachemys	Trachemys scripta	Trachemys_scripta_NON_EU	Non-Native	Biota	Animalia	Platyhelminthes	Monogenea	Polystomatidea	Polystomatidae	Polystomoides	-	Héritier et al.	2017	France	Europe	Unespecified	Alive	Both	Unespecified
Emydidae	Trachemys	Trachemys scripta	Trachemys_scripta_NON_EU	Non-Native	Biota	Animalia	Nematoda	Chromadorea	Rhabditida	Kathlaniidae	Falcaustra	-	Hidalgo-Vila et al.	2009	Spain	Europe	Adult	Alive	Wild	Yes
Emydidae	Trachemys	Trachemys scripta	Trachemys_scripta_NON_EU	Non-Native	Biota	Animalia	Nematoda	Chromadorea	Rhabditida	Physalopteridae	Physaloptera	-	Hidalgo-Vila et al.	2009	Spain	Europe	Adult	Alive	Wild	Yes
Emydidae	Trachemys	Trachemys scripta	Trachemys_scripta_NON_EU	Non-Native	Biota	Animalia	Nematoda	Chromadorea	Rhabditida	Camallanidae	Serpinema	Serpinema microcephalus	Hidalgo-Vila et al.	2009	Spain	Europe	Adult	Alive	Wild	Yes
Emydidae	Trachemys	Trachemys scripta	Trachemys_scripta_NON_EU	Non-Native	Biota	Animalia	Nematoda	Chromadorea	Rhabditida	Camallanidae	Serpinema	Serpinema microcephalus	Hidalgo-Vila et al.	2011	Spain	Europe	Adult	Alive	Wild	Unespecified
Emydidae	Trachemys	Trachemys scripta	Trachemys_scripta_NAT_UN	Native	Biota	Animalia	Cnidaria	Myxozoa	Bivalvulida	Myxidiidae	Myxidium	Myxidium scripta	Hoh et al.	2022	Unespecified	Unespecified	Eggs	Alive	Captive	Yes
Emydidae	Trachemys	Trachemys scripta	Trachemys_scripta_NAT_NA	Native	Biota	Animalia	Platyhelminthes	Trematoda	Diplostomida	Spirorchiidae	Spirorchis	-	Johnson et al.	1998	USA	North America	Unespecified	Both	Wild	Yes
Emydidae	Trachemys	Trachemys scripta	Trachemys_scripta_NON_EU	Non-native	Biota	Animalia	Platyhelminthes	Trematoda	Plagiorchiida	Telorchiidae	Telorchis	Telorchis attenuatus	Kacem et al.	2024	Spain	Europe	Unespecified	Alive	Wild	Unespecified
Emydidae	Trachemys	Trachemys scripta	Trachemys_scripta_NAT_NA	Native	Biota	Animalia	Acanthocephala	Eoacanthocephala	Neoechinorhynchida	Neoechinorhynchidae	Neoechinorhynchus	-	Koch et al.	2023	USA	North America	Unespecified	Unespecified	Unespecified	Unespecified
Emydidae	Trachemys	Trachemys scripta	Trachemys_scripta_NON_EU	Non-Native	Biota	Animalia	Nematoda	Chromadorea	Rhabditida	Camallanidae	Serpinema	Serpinema microcephalus	Martínez-Silvestre et al.	2015	Spain	Europe	Adult	Alive	Wild	No
Emydidae	Trachemys	Trachemys scripta	Trachemys_scripta_NAT_NA	Native	Biota	Animalia	Platyhelminthes	Monogenea	Polystomatidea	Polystomatidae	Polystomoides	Polystomoides orbiculare	Meyer et al.	2015	USA	North America	Unespecified	Unespecified	Unespecified	Unespecified
Emydidae	Trachemys	Trachemys scripta	Trachemys_scripta_NON_EU	Non-Native	Biota	Animalia	Platyhelminthes	Monogenea	Polystomatidea	Polystomatidae	Polystomoides	Polystomoides oris	Meyer et al.	2015	France	Europe	Unespecified	Unespecified	Unespecified	Unespecified
Emydidae	Trachemys	Trachemys scripta	Trachemys_scripta_NAT_NA	Native	Biota	Animalia	Nematoda	Chromadorea	Rhabditida	Camallanidae	Serpinema	-	Moravec & Vargas-Vázquez	1998	Mexico	North America	Adult	Alive	Wild	Unespecified
Emydidae	Trachemys	Trachemys scripta	Trachemys_scripta_NAT_NA	Native	Biota	Animalia	Nematoda	Chromadorea	Rhabditida	Kathlaniidae	Falcaustra	-	Moravec & Vargas-Vázquez	1998	Mexico	North America	Adult	Alive	Wild	Unespecified
Emydidae	Trachemys	Trachemys scripta	Trachemys_scripta_NAT_NA	Native	Biota	Animalia	Nematoda	Chromadorea	Rhabditida	Gnathostomatoidea	Spiroxys	Spiroxys contortus	Moravec & Vargas-Vázquez	1998	Mexico	North America	Adult	Alive	Wild	Unespecified
Emydidae	Trachemys	Trachemys scripta	Trachemys_scripta_NAT_NA	Native	Biota	Animalia	Platyhelminthes	Trematoda	Plagiorchiida	Telorchiidae	Telorchis	Telorchis attenuatus	Moravec & Vargas-Vázquez	1998	Mexico	North America	Adult	Alive	Wild	Unespecified
Emydidae	Trachemys	Trachemys scripta	Trachemys_scripta_NON_AS	Non-Native	Biota	Animalia	Nematoda	Chromadorea	Rhabditida	Camallanidae	Serpinema	-	Oi et al.	2012	Japan	Asia	Unespecified	Alive	Wild	Unespecified
Emydidae	Trachemys	Trachemys scripta	Trachemys_scripta_NON_AS	Non-Native	Biota	Animalia	Nematoda	Chromadorea	Rhabditida	Kathlaniidae	Falcaustra	-	Oi et al.	2012	Japan	Asia	Unespecified	Alive	Wild	Unespecified
Emydidae	Trachemys	Trachemys scripta	Trachemys_scripta_NON_AS	Non-Native	Biota	Animalia	Platyhelminthes	Monogenea	Polystomatidea	Polystomatidae	Polystomoidella	Polystomoides exhamatum	Oi et al.	2012	Japan	Asia	Unespecified	Alive	Wild	Unespecified
Emydidae	Trachemys	Trachemys scripta	Trachemys_scripta_NON_AS	Non-Native	Biota	Animalia	Platyhelminthes	Monogenea	Polystomatidea	Polystomatidae	Polystomoidella	Polystomoides japonicus	Oi et al.	2012	Japan	Asia	Unespecified	Alive	Wild	Unespecified
Emydidae	Trachemys	Trachemys scripta	Trachemys_scripta_NON_AS	Non-Native	Biota	Animalia	Platyhelminthes	Trematoda	Diplostomida	Spirorchiidae	Spirorchis	Spirorchis artericola	Oi et al.	2012	Japan	Asia	Unespecified	Alive	Wild	Unespecified
Emydidae	Trachemys	Trachemys scripta	Trachemys_scripta_NON_AS	Non-Native	Biota	Animalia	Platyhelminthes	Trematoda	Diplostomida	Spirorchiidae	Spirorchis	Spirorchis elegans	Oi et al.	2012	Japan	Asia	Unespecified	Alive	Wild	Unespecified
Emydidae	Trachemys	Trachemys scripta	Trachemys_scripta_NON_AS	Non-Native	Biota	Animalia	Platyhelminthes	Trematoda	Plagiorchiida	Telorchiidae	Telorchis	Telorchis clemmydis	Oi et al.	2012	Japan	Asia	Unespecified	Alive	Wild	Unespecified
Emydidae	Trachemys	Trachemys scripta	Trachemys_scripta_NON_EU	Non-Native	Biota	Animalia	Nematoda	Chromadorea	Rhabditida	Camallanidae	Camallanus	-	Rataj et al.	2011	Slovenia	Europe	Unespecified	Dead	Captive	No
Emydidae	Trachemys	Trachemys scripta	Trachemys_scripta_NON_EU	Non-Native	Biota	Animalia	Nematoda	Chromadorea	Rhabditida	Pharyngondoninae	Tachygonetria	-	Rataj et al.	2011	Slovenia	Europe	Unespecified	Dead	Captive	No
Emydidae	Trachemys	Trachemys scripta	Trachemys_scripta_NAT_NA	Native	Biota	Animalia	Annelida	Clitellata	Rhynchobdellida	Glossiphoniidae	Helobdella	Helobdella papillata	Readel et al.	2008	USA	North America	Unespecified	Alive	Wild	Unespecified
Emydidae	Trachemys	Trachemys scripta	Trachemys_scripta_NAT_NA	Native	Biota	Animalia	Annelida	Clitellata	Rhynchobdellida	Glossiphoniidae	Placobdella	Placobdella multilineata	Readel et al.	2008	USA	North America	Unespecified	Alive	Wild	Unespecified
Emydidae	Trachemys	Trachemys scripta	Trachemys_scripta_NAT_NA	Native	Biota	Animalia	Annelida	Clitellata	Rhynchobdellida	Glossiphoniidae	Placobdella	Placobdella parasitica	Readel et al.	2008	USA	North America	Unespecified	Alive	Wild	Unespecified
Emydidae	Trachemys	Trachemys scripta	Trachemys_scripta_NAT_NA	Native	Biota	Animalia	Annelida	Clitellata	Rhynchobdellida	Glossiphoniidae	Placobdella	Placobdella ali	Richardson et al.	2010	USA	North America	Unespecified	Alive	Wild	Unespecified
Emydidae	Trachemys	Trachemys scripta	Trachemys_scripta_NAT_NA	Native	Biota	Animalia	Annelida	Clitellata	Rhynchobdellida	Glossiphoniidae	Placobdella	Placobdella parasitica	Richardson et al.	2010	USA	North America	Unespecified	Alive	Wild	Unespecified
Emydidae	Trachemys	Trachemys scripta	Trachemys_scripta_NAT_NA	Native	Biota	Animalia	Platyhelminthes	Trematoda	Diplostomida	Spirorchiidae	Spirorchis	-	Roberts et al.	2008	USA	North America	Adult	Alive	Captive	Yes
Emydidae	Trachemys	Trachemys scripta	Trachemys_scripta_NAT_NA	Native	Biota	Animalia	Cnidaria	Myxozoa	Bivalvulida	Myxidiidae	Myxidium	Myxidium scripta	Roberts et al.	2008	USA	North America	Adult	Alive	Captive	Yes
Emydidae	Trachemys	Trachemys scripta	Trachemys_scripta_NAT_NA	Native	Biota	Animalia	Acanthocephala	Eoacanthocephala	Neoechinorhynchida	Neoechinorhynchidae	Neoechinorhynchus	Neoechinorhynchus emyditoides	Roberts et al.	2008	USA	North America	Adult	Alive	Captive	Yes
Emydidae	Trachemys	Trachemys scripta	Trachemys_scripta_NAT_NA	Native	Biota	Animalia	Nematoda	Chromadorea	Rhabditida	Camallanidae	Serpinema	Serpinema trispinosus	Roberts et al.	2008	USA	North America	Adult	Alive	Captive	Yes
Emydidae	Trachemys	Trachemys scripta	Trachemys_scripta_NAT_NA	Native	Biota	Animalia	Nematoda	Chromadorea	Rhabditida	Gnathostomatidae	Spiroxys	Spiroxys contortus	Roberts et al.	2008	USA	North America	Adult	Alive	Captive	Yes
Emydidae	Trachemys	Trachemys scripta	Trachemys_scripta_NAT_NA	Native	Biota	Animalia	Platyhelminthes	Trematoda	Diplostomida	Spirorchiidae	Spirorchis	Spirorchis picta	Roberts et al.	2019	USA	North America	Unespecified	Alive	Wild	Unespecified
Emydidae	Trachemys	Trachemys scripta	Trachemys_scripta_NAT_NA	Native	Biota	Animalia	Nematoda	Chromadorea	Rhabditida	Camallanidae	Camallanus	Camallanus trispinosus	Rosen & Marquardt	1978	USA	North America	Unespecified	Alive	Wild	Unespecified
Emydidae	Trachemys	Trachemys scripta	Trachemys_scripta_NAT_NA	Native	Biota	Animalia	Platyhelminthes	Trematoda	Plagiorchiida	Microscaphidiidae	Dictyangium	Dictyangium chelydrae	Rosen & Marquardt	1978	USA	North America	Unespecified	Alive	Wild	Unespecified
Emydidae	Trachemys	Trachemys scripta	Trachemys_scripta_NAT_NA	Native	Biota	Animalia	Nematoda	Chromadorea	Rhabditida	Kathlaniidae	Falcaustra	-	Rosen & Marquardt	1978	USA	North America	Unespecified	Alive	Wild	Unespecified
Emydidae	Trachemys	Trachemys scripta	Trachemys_scripta_NAT_NA	Native	Biota	Animalia	Platyhelminthes	Trematoda	Plagiorchiida	Heronimidae	Heronimus	Heronimus chelydrae	Rosen & Marquardt	1978	USA	North America	Unespecified	Alive	Wild	Unespecified
Emydidae	Trachemys	Trachemys scripta	Trachemys_scripta_NAT_NA	Native	Biota	Animalia	Acanthocephala	Eoacanthocephala	Neoechinorhynchida	Neoechinorhynchidae	Neoechinorhynchus	Neoechinorhynchus chrysemydis	Rosen & Marquardt	1978	USA	North America	Unespecified	Alive	Wild	Unespecified
Emydidae	Trachemys	Trachemys scripta	Trachemys_scripta_NAT_NA	Native	Biota	Animalia	Acanthocephala	Eoacanthocephala	Neoechinorhynchida	Neoechinorhynchidae	Neoechinorhynchus	Neoechinorhynchus emyditoides	Rosen & Marquardt	1978	USA	North America	Unespecified	Alive	Wild	Unespecified
Emydidae	Trachemys	Trachemys scripta	Trachemys_scripta_NAT_NA	Native	Biota	Animalia	Acanthocephala	Eoacanthocephala	Neoechinorhynchida	Neoechinorhynchidae	Neoechinorhynchus	Neoechinorhynchus pseudemydis	Rosen & Marquardt	1978	USA	North America	Unespecified	Alive	Wild	Unespecified
Emydidae	Trachemys	Trachemys scripta	Trachemys_scripta_NAT_NA	Native	Biota	Animalia	Acanthocephala	Eoacanthocephala	Neoechinorhynchida	Neoechinorhynchidae	Neoechinorhynchus	Neoechinorhynchus stunkardi	Rosen & Marquardt	1978	USA	North America	Unespecified	Alive	Wild	Unespecified
Emydidae	Trachemys	Trachemys scripta	Trachemys_scripta_NAT_NA	Native	Biota	Animalia	Platyhelminthes	Monogenea	Polystomatidea	Polystomatidae	Polystomoides	Polystomoides orbiculare	Rosen & Marquardt	1978	USA	North America	Unespecified	Alive	Wild	Unespecified
Emydidae	Trachemys	Trachemys scripta	Trachemys_scripta_NAT_NA	Native	Biota	Animalia	Nematoda	Chromadorea	Rhabditida	Gnathostomatoidea	Spiroxys	Spiroxys contortus	Rosen & Marquardt	1978	USA	North America	Unespecified	Alive	Wild	Unespecified
Emydidae	Trachemys	Trachemys scripta	Trachemys_scripta_NAT_NA	Native	Biota	Animalia	Platyhelminthes	Trematoda	Plagiorchiida	Telorchiidae	Telorchis	Telorchis corti	Rosen & Marquardt	1978	USA	North America	Unespecified	Alive	Wild	Unespecified
Emydidae	Trachemys	Trachemys scripta	Trachemys_scripta_NAT_NA	Native	Biota	Animalia	Platyhelminthes	Trematoda	Plagiorchiida	Telorchiidae	Telorchis	Telorchis diminutus	Rosen & Marquardt	1978	USA	North America	Unespecified	Alive	Wild	Unespecified
Emydidae	Trachemys	Trachemys scripta	Trachemys_scripta_NAT_NA	Native	Biota	Animalia	Platyhelminthes	Trematoda	Plagiorchiida	Telorchiidae	Telorchis	Telorchis singularis	Rosen & Marquardt	1978	USA	North America	Unespecified	Alive	Wild	Unespecified
Emydidae	Trachemys	Trachemys scripta	Trachemys_scripta_NON_AS	Non-native	Biota	Animalia	Nematoda	Enoplea	Trichinellida	Trichinellidae	Trichinella	Trichinella pseudospiralis	Taira et al.	2021	Japan	Asia	Adult and Juvenile	Alive	Wild	No
Emydidae	Trachemys	Trachemys scripta	Trachemys_scripta_NAT_NA	Native	Biota	Animalia	Annelida	Clitellata	Rhynchobdellida	Glossiphoniidae	Placobdella	Placobdella parasitca	Unger et al.	2019	USA	North America	Unespecified	Alive	Wild	No
Emydidae	Trachemys	Trachemys scripta	Trachemys_scripta_NAT_NA	Native	Biota	Animalia	Platyhelminthes	Monogenea	Polystomatidea	Polystomatidae	Polystomoides	-	Verneau et al.	2011	USA	North America	Unespecified	Unespecified	Unespecified	Unespecified
Emydidae	Trachemys	Trachemys scripta	Trachemys_scripta_NON_EU	Non-Native	Biota	Animalia	Platyhelminthes	Monogenea	Polystomatidea	Polystomatidae	Polystomoides	-	Verneau et al.	2011	France	Europe	Unespecified	Unespecified	Unespecified	Unespecified
Emydidae	Trachemys	Trachemys scripta	Trachemys_scripta_NAT_NA	Native	Biota	Animalia	Platyhelminthes	Monogenea	Polystomatidea	Polystomatidae	Fornixtrema	-	Verneau et al.	2023b	USA	North America	Unespecified	Unespecified	Unespecified	Unespecified
Emydidae	Trachemys	Trachemys scripta	Trachemys_scripta_NAT_NA	Native	Biota	Animalia	Platyhelminthes	Monogenea	Polystomatidea	Polystomatidae	Fornixtrema	Fornixtrema elizabethae	Verneau et al.	2023b	USA	North America	Unespecified	Unespecified	Unespecified	Unespecified
Emydidae	Trachemys	Trachemys scripta	Trachemys_scripta_NAT_NA	Native	Biota	Animalia	Platyhelminthes	Monogenea	Polystomatidea	Polystomatidae	Polystomoidella	Polystomoides soredensis	Verneau et al.	2023b	USA	North America	Unespecified	Unespecified	Unespecified	Unespecified
Emydidae	Trachemys	Trachemys scripta	Trachemys_scripta_NAT_NA	Native	Biota	Animalia	Platyhelminthes	Trematoda	Plagiorchiida	Telorchiidae	Protenes	Protenes angustus	Wharton	1940	USA	North America	Unespecified	Unespecified	Unespecified	Unespecified
Emydidae	Trachemys	Trachemys scripta	Trachemys_scripta_NAT_NA	Native	Biota	Animalia	Platyhelminthes	Trematoda	Plagiorchiida	Telorchiidae	Telorchis	Telorchis corti	Wharton	1940	USA	North America	Unespecified	Unespecified	Unespecified	Unespecified
Emydidae	Trachemys	Trachemys scripta	Trachemys_scripta_NAT_NA	Native	Biota	Animalia	Platyhelminthes	Trematoda	Plagiorchiida	Telorchiidae	Telorchis	Telorchis singularis	Wharton	1940	USA	North America	Unespecified	Unespecified	Unespecified	Unespecified
Emydidae	Trachemys	Trachemys scripta	Trachemys_scripta_NON_AS	Non-Native	Biota	Animalia	Annelida	Clitellata	Rhynchobdellida	Glossiphoniidae	Ozobranchus	Ozobranchus jantseanus	Yamauchi et al.	2012	Japan	Asia	Adult and Juvenile	Alive	Wild	Unespecified
Emydidae	Trachemys	Trachemys scripta	Trachemys_scripta_UNE_UN	Unespecified	Biota	Animalia	Platyhelminthes	Trematoda	Diplostomida	Spirorchiidae	-	-	Reavill et al.	2004	Unespecified	Unespecified	Unespecified	Alive	Wild	Unespecified
Emydidae	Trachemys	Trachemys scripta	Trachemys_scripta_UNE_UN	Unespecified	Biota	Animalia	Platyhelminthes	Trematoda	Diplostomida	Spirorchiidae	-	-	Zwart	2006	Unespecified	Unespecified	Unespecified	Unespecified	Unespecified	Unespecified
Emydidae	Trachemys	Trachemys venusta	Trachemys_venusta_NAT_SA	Native	Biota	Animalia	Annelida	Clitellata	Rhynchobdellida	Glossiphoniidae	Placobdella	Placobdella costata	De Luna et al.	2024	Mexico	South America	Unespecified	Alive	Wild	Unespecified
Emydidae	Trachemys	Trachemys venusta	Trachemys_venusta_NAT_NA	Native	Biota	Animalia	Nematoda	Chromadorea	Rhabditida	Ancylostomatidae	Ancylostoma	-	Flores-Peredo et al.	2021	Mexico	North America	Unespecified	Alive	Both	No
Emydidae	Trachemys	Trachemys venusta	Trachemys_venusta_NAT_NA	Native	Biota	Animalia	Nematoda	Chromadorea	Rhabditida	Ascarididae	Ascaris	-	Flores-Peredo et al.	2021	Mexico	North America	Unespecified	Alive	Both	No
Emydidae	Trachemys	Trachemys venusta	Trachemys_venusta_NAT_NA	Native	Biota	Animalia	Nematoda	Chromadorea	Rhabditida	Physalopteridae	Physaloptera	-	Flores-Peredo et al.	2021	Mexico	North America	Unespecified	Alive	Both	No
Emydidae	Trachemys	Trachemys venusta	Trachemys_venusta_NAT_NA	Native	Biota	Animalia	Nematoda	Enoplea	Trichinellida	Trichuridae	Trichuris	-	Flores-Peredo et al.	2021	Mexico	North America	Unespecified	Alive	Both	No
Trionychidae	Trionyx	Trionyx triunguis	Trionyx_triunguis_NAT_AF	Native	Biota	Animalia	Platyhelminthes	Trematoda	Aspidogastrida	Aspidogastridae	Cotylaspis	Cotylaspis lenoiri	Aisien et al.	2021	Nigeria	Africa	Unespecified	Unespecified	Unespecified	Unespecified
Trionychidae	Trionyx	Trionyx triunguis	Trionyx_triunguis_NAT_AF	Native	Biota	Animalia	Platyhelminthes	Trematoda	Aspidogastrida	Aspidogastridae	Cotylaspis	Cotylaspis lenoiri	Alves et al.	2015	Egypt	Africa	Unespecified	Unespecified	Unespecified	Unespecified
Trionychidae	Trionyx	Trionyx triunguis	Trionyx_triunguis_NON_AF	Non-Native	Biota	Animalia	Annelida	Clitellata	Rhynchobdellida	Glossiphoniidae	Placobdella	Placobdelloides multistriatus	Bolotov et al.	2023	Madagascar	Africa	Unespecified	Unespecified	Unespecified	Unespecified
Emydidae	Emys	Emys orbicularis	Emys_orbicularis_NAT_EU	Native	Biota	Chromista	Miozoa	-	Eucoccidiida	Haemogregarinidae	Haemogregarina	Haemogregarina stepanowi	Aleksić-Kovačević et al.	2023	Serbia	Europe	Unespecified	Dead	Captive	Yes
Chelydridae	Macrochelys	Macrochelys temminckii	Macrochelys_temminckii_NAT_NA	Native	Biota	Chromista	Miozoa	-	Eucoccidiida	Haemogregarinidae	Haemogregarina	-	Alhaboubi et al.	2017	USA	North America	Unespecified	Alive	Wild	Yes
Chelydridae	Chelydra	Chelydra serpentina	Chelydra_serpentina_NAT_NA	Native	Biota	Chromista	Miozoa	-	Eucoccidiida	Haemogregarinidae	Haemogregarina	Haemogregarina balis	Alhaboubi et al.	2017	USA	North America	Unespecified	Alive	Wild	Yes
Emydidae	Emys	Emys orbicularis	Emys_orbicularis_NAT_NA	Native	Biota	Chromista	Miozoa	-	Eucoccidiida	Haemogregarinidae	Haemogregarina	Haemogregarina stepanowi	Alhaboubi et al.	2017	USA	North America	Unespecified	Alive	Wild	Yes
Geoemydidae	Rhinoclemmys	Rhinoclemmys pulcherrima	Rhinoclemmys_pulcherrima_NAT_NA	Native	Biota	Chromista	Miozoa	-	Eucoccidiida	Karyolysidae	Hemolivia	-	Alhaboubi et al.	2017	USA	North America	Unespecified	Alive	Wild	Yes
Geoemydidae	Mauremys	Mauremys leprosa	Mauremys_leprosa_NAT_NA	Native	Biota	Chromista	Miozoa	-	Eucoccidiida	Haemogregarinidae	Haemogregarina	Haemogregarina stepanowi	Alhaboubi et al.	2017	USA	North America	Unespecified	Alive	Wild	Yes
Geoemydidae	Mauremys	Mauremys rivulata	Mauremys_rivulata_NAT_NA	Native	Biota	Chromista	Miozoa	-	Eucoccidiida	Haemogregarinidae	Haemogregarina	Haemogregarina stepanowi	Alhaboubi et al.	2017	USA	North America	Unespecified	Alive	Wild	Yes
Pelomedusidae	Pelusios	Pelusios subniger	Pelusios_subniger_NAT_NA	Native	Biota	Chromista	Miozoa	-	Eucoccidiida	Haemogregarinidae	Haemogregarina	-	Alhaboubi et al.	2017	USA	North America	Unespecified	Alive	Wild	Yes
Pelomedusidae	Pelusios	Pelusios williamsi	Pelusios_williamsi_NAT_NA	Native	Biota	Chromista	Miozoa	-	Eucoccidiida	Haemogregarinidae	Haemogregarina	-	Alhaboubi et al.	2017	USA	North America	Unespecified	Alive	Wild	Yes
Platysternidae	Platysternon	Platysternon megacephalum	Platysternon_megacephalum_NAT_NA	Native	Biota	Chromista	Miozoa	-	Eucoccidiida	Haemogregarinidae	Haemogregarina	Haemogregarina pellegrini	Alhaboubi et al.	2017	USA	North America	Unespecified	Alive	Wild	Yes
Trionychidae	Apalone	Apalone spinifera	Apalone_spinifera_UNE_UN	Unespecified	Biota	Chromista	Miozoa	-	Eucoccidiida	Eimeriidae	Eimeria	-	Murphuy	2016	Unespecified	Unespecified	Unespecified	Unespecified	Unespecified	Unespecified
Chelydridae	Chelydra	Chelydra serpentina	Chelydra_serpentina_UNE_UN	Unespecified	Biota	Chromista	Miozoa	-	Eucoccidiida	Haemogregarinidae	Haemogregarina	-	Al-Quraishy et al.	2021	Unespecified	Unespecified	Unespecified	Unespecified	Unespecified	Unespecified
Chelydridae	Chelydra	Chelydra serpentina	Chelydra_serpentina_NAT_NA	Native	Biota	Chromista	Miozoa	-	Eucoccidiida	Haemogregarinidae	Haemogregarina	-	Aplasca et al.	2019	USA	North America	Unespecified	Alive	Wild	No
Emydidae	Trachemys	Trachemys scripta	Trachemys_scripta_NAT_NA	Native	Biota	Chromista	Miozoa	-	Eucoccidiida	Haemogregarinidae	Haemogregarina	-	Aplasca et al.	2019	USA	North America	Unespecified	Alive	Wild	No
Emydidae	Emys	Emys trinacris	Emys_trinacris_NAT_EU	Native	Biota	Chromista	Miozoa	-	Eucoccidiida	Haemogregarinidae	Haemogregarina	Haemogregarina stepanowi	Arizza et al.	2016	Italy	Europe	Unespecified	Alive	Wild	No
Chelidae	Myuchelys	Myuchelys georgesi	Myuchelys_georgesi_NAT_OC	Native	Biota	Chromista	Miozoa	-	Eucoccidiida	Plasmodiidae	Haemoproteus	-	Austen et al.	2020	Australia	Oceania	Adult and Juvenile	Alive	Wild	Unespecified
Chelydridae	Chelydra	Chelydra serpentina	Chelydra_serpentina_NAT_NA	Native	Biota	Chromista	Miozoa	-	Eucoccidiida	Eimeriidae	Eimeria	Eimeria mitraria	Segade et al.	2006	USA	North America	Unespecified	Unespecified	Unespecified	Unespecified
Emydidae	Chrysemys	Chrysemys picta	Chrysemys_picta_NAT_NA	Native	Biota	Protozoa	Amoebozoa	Lobosa	Amoebida	Entamoebidae	Entamoeba	-	Bradford et al.	2008	USA	North America	Unespecified	Alive	Captive	No
Podocnemididae	Podocnemis	Podocnemis unifilis	Podocnemis_unifilis_NON_NA	Non-Native	Biota	Protozoa	Amoebozoa	Lobosa	Amoebida	Entamoebidae	Entamoeba	-	Bradford et al.	2008	USA	North America	Unespecified	Alive	Captive	No
Podocnemididae	Podocnemis	Podocnemis expansa	Podocnemis_expansa_NON_NA	Non-Native	Biota	Protozoa	Amoebozoa	Lobosa	Amoebida	Entamoebidae	Entamoeba	Entamoeba invadens	Bradford et al.	2008	USA	North America	Unespecified	Alive	Captive	No
Trionychidae	Apalone	Apalone spinifera	Apalone_spinifera_NON_NA	Non-Native	Biota	Protozoa	Amoebozoa	Lobosa	Amoebida	Entamoebidae	Entamoeba	-	Bradford et al.	2008	USA	North America	Unespecified	Alive	Captive	No
Podocnemididae	Podocnemis	Podocnemis expansa	Podocnemis_expansa_NAT_SA	Native	Biota	Chromista	Miozoa	-	Eucoccidiida	Haemogregarinidae	Haemogregarina	-	Cavalcante et al.	2024	Brazil	South America	Adult	Alive	Wild	No
Geoemydidae	Mauremys	Mauremys rivulata	Mauremys_rivulata_NAT_AS	Native	Biota	Chromista	Miozoa	-	Eucoccidiida	Haemogregarinidae	Haemogregarina	Haemogregarina stepanowi	Ceylan et al.	2023	Turkey	Asia	Unespecified	Alive	Wild	Unespecified
Chelydridae	Macrochelys	Macrochelys temminckii	Macrochelys_temminckii_NAT_NA	Native	Biota	Chromista	Miozoa	-	Eucoccidiida	Haemogregarinidae	Haemogregarina	-	Chafin et al.	2008	USA	North America	Adult and Juvenile	Alive	Wild	Unespecified
Emydidae	Chrysemys	Chrysemys picta	Chrysemys_picta_NAT_NA	Native	Biota	Chromista	Miozoa	-	Eucoccidiida	Eimeriidae	Eimeria	Eimeria mitraria	Segade et al.	2006	USA	North America	Unespecified	Unespecified	Unespecified	Unespecified
Pelomedusidae	Pelusios	Pelusios subniger	Pelusios_subniger_NAT_AF	Native	Biota	Chromista	Miozoa	-	Eucoccidiida	Haemogregarinidae	Haemogregarina	Haemogregarina sternotheri	Cook et al.	2015	Guinea	Africa	Unespecified	Unespecified	Unespecified	Unespecified
Kinosternidae	Kinosternon	Kinosternon scorpioides	Kinosternon_scorpioides_NAT_SA	Native	Biota	Chromista	Miozoa	-	Eucoccidiida	Sarcocystidae	Sarcocystis	-	Correa et al.	2018	Brazil	South America	Unespecified	Alive	Wild	No
Podocnemididae	Podocnemis	Podocnemis expansa	Podocnemis_expansa_NAT_SA	Native	Biota	Chromista	Miozoa	-	Eucoccidiida	Eimeridae	Eimeria	-	Correa et al.	2018	Brazil	South America	Unespecified	Alive	Wild	No
Podocnemididae	Podocnemis	Podocnemis expansa	Podocnemis_expansa_NAT_SA	Native	Biota	Chromista	Miozoa	-	Eucoccidiida	Haemogregarinidae	Haemogregarina	Haemogregarina embaubali	Correa et al.	2022	Brazil	South America	Unespecified	Alive	Wild	No
Podocnemididae	Podocnemis	Podocnemis expansa	Podocnemis_expansa_NAT_SA	Native	Biota	Chromista	Miozoa	-	Eucoccidiida	Haemogregarinidae	Haemogregarina	Haemogregarina karaja	Correa et al.	2022	Brazil	South America	Unespecified	Alive	Wild	No
Emydidae	Chrysemys	Chrysemys picta	Chrysemys_picta_NAT_NA	Native	Biota	Chromista	Miozoa	-	Eucoccidiida	Haemogregarinidae	Haemogregarina	-	Davis & Sterrett	2011	USA	North America	Unespecified	Alive	Wild	No
Emydidae	Trachemys	Trachemys scripta	Trachemys_scripta_NAT_NA	Native	Biota	Chromista	Miozoa	-	Eucoccidiida	Haemogregarinidae	Haemogregarina	-	Davis & Sterrett	2011	USA	North America	Unespecified	Alive	Wild	No
Kinosternidae	Sternotherus	Sternotherus odoratus	Sternotherus_odoratus_NAT_NA	Native	Biota	Chromista	Miozoa	-	Eucoccidiida	Haemogregarinidae	Haemogregarina	-	Davis & Sterrett	2011	USA	North America	Unespecified	Alive	Wild	No
Emydidae	Chrysemys	Chrysemys picta	Chrysemys_picta_NAT_NA	Native	Biota	Chromista	Miozoa	-	Eucoccidiida	Eimeridae	Eimeria	-	Deeds & Jahn	1939	USA	North America	Unespecified	Alive	Wild	No
Geoemydidae	Mauremys	Mauremys reevesii	Mauremys_reevesii_NAT_NA	Native	Biota	Chromista	Miozoa	-	Eucoccidiida	Eimeridae	Eimeria	-	Deeds & Jahn	1939	USA	North America	Unespecified	Alive	Wild	No
Trionychidae	Apalone	Apalone spinifera	Apalone_spinifera_NAT_NA	Native	Biota	Chromista	Miozoa	-	Eucoccidiida	Eimeridae	Eimeria	-	Deeds & Jahn	1939	USA	North America	Unespecified	Alive	Wild	No
Trionychidae	Lissemys	Lissemys punctata	Lissemys_punctata_NAT_NA	Native	Biota	Chromista	Miozoa	-	Eucoccidiida	Eimeridae	Eimeria	-	Deeds & Jahn	1939	USA	North America	Unespecified	Alive	Wild	No
Geoemydidae	Mauremys	Mauremys caspica	Mauremys_caspica_NAT_AS	Native	Biota	Chromista	Miozoa	-	Eucoccidiida	Haemogregarinidae	Haemogregarina	-	Desser & Yekutiel	1986	Israel	Asia	Unespecified	Unespecified	Unespecified	Unespecified
Chelydridae	Chelydra	Chelydra serpentina	Chelydra_serpentina_NAT_UN	Native	Biota	Chromista	Miozoa	-	Eucoccidiida	Haemogregarinidae	Haemogregarina	Haemogregarina balli	Dvořáková et al.	2014	Unespecified	Unespecified	Unespecified	Unespecified	Unespecified	Unespecified
Emydidae	Emys	Emys orbicularis	Emys_orbicularis_NAT_UN	Native	Biota	Chromista	Miozoa	-	Eucoccidiida	Haemogregarinidae	Haemogregarina	Haemogregarina stepanowi	Dvořáková et al.	2014	Unespecified	Unespecified	Unespecified	Unespecified	Unespecified	Unespecified
Geoemydidae	Mauremys	Mauremys leprosa	Mauremys_leprosa_NAT_UN	Native	Biota	Chromista	Miozoa	-	Eucoccidiida	Haemogregarinidae	Haemogregarina	Haemogregarina bagensis	Dvořáková et al.	2014	Unespecified	Unespecified	Unespecified	Unespecified	Unespecified	Unespecified
Geoemydidae	Mauremys	Mauremys reevesii	Mauremys_reevesii_NAT_AS	Native	Biota	Chromista	Miozoa	-	Eucoccidiida	Haemogregarinidae	Haemogregarina	Haemogregarina botuliformis	Dvořáková et al.	2015b	Unespecified	Asia	Unespecified	Alive	Captive	No
Geoemydidae	Mauremys	Mauremys reevesii	Mauremys_reevesii_NAT_AS	Native	Biota	Chromista	Miozoa	-	Eucoccidiida	Haemogregarinidae	Haemogregarina	Haemogregarina chinemydis	Dvořáková et al.	2015b	Unespecified	Asia	Unespecified	Alive	Captive	No
Geoemydidae	Cuora	Cuora flavomarginata	Cuora_flavomarginata_NAT_AS	Native	Biota	Chromista	Miozoa	-	Eucoccidiida	Haemogregarinidae	Haemogregarina	Haemogregarina cuorae	Dvořáková et al.	2015b	Unespecified	Asia	Unespecified	Alive	Captive	No
Geoemydidae	Melanochelys	Melanochelys trijuga	Melanochelys_trijuga_NAT_AS	Native	Biota	Chromista	Miozoa	-	Eucoccidiida	Haemogregarinidae	Haemogregarina	Haemogregarina nicoriae	Dvořáková et al.	2015b	Unespecified	Asia	Unespecified	Alive	Captive	No
Geoemydidae	Mauremys	Mauremys reevesii	Mauremys_reevesii_NAT_AS	Native	Biota	Chromista	Miozoa	-	Eucoccidiida	Haemogregarinidae	Haemogregarina	Haemogregarina rara	Dvořáková et al.	2015b	Unespecified	Asia	Unespecified	Alive	Captive	No
Geoemydidae	Mauremys	Mauremys caspica	Mauremys_caspica_NAT_UN	Native	Biota	Chromista	Miozoa	-	Eucoccidiida	Haemogregarinidae	Haemogregarina	Haemogregarina stepanowi	Dvořáková et al.	2014	Unespecified	Unespecified	Unespecified	Unespecified	Unespecified	Unespecified
Geoemydidae	Mauremys	Mauremys leprosa	Mauremys_leprosa_NAT_UN	Native	Biota	Chromista	Miozoa	-	Eucoccidiida	Haemogregarinidae	Haemogregarina	Haemogregarina stepanowi	Dvořáková et al.	2014	Unespecified	Unespecified	Unespecified	Unespecified	Unespecified	Unespecified
Geoemydidae	Mauremys	Mauremys rivulata	Mauremys_rivulata_NAT_UN	Native	Biota	Chromista	Miozoa	-	Eucoccidiida	Haemogregarinidae	Haemogregarina	Haemogregarina stepanowi	Dvořáková et al.	2014	Unespecified	Unespecified	Unespecified	Unespecified	Unespecified	Unespecified
Geoemydidae	Mauremys	Mauremys reevesii	Mauremys_reevesii_NAT_AS	Native	Biota	Chromista	Miozoa	-	Eucoccidiida	Haemogregarinidae	Haemogregarina	Haemogregarina stepanowi	Dvořáková et al.	2015b	Unespecified	Asia	Unespecified	Alive	Captive	No
Pelomedusidae	Pelusios	Pelusios subniger	Pelusios_subniger_NAT_UN	Native	Biota	Protozoa	Euglenozoa	Kinetoplastea	Trypanosomatida	Trypanosomatidae	Trypanosoma	-	Dvořáková et al.	2015a	Unespecified	Unespecified	Unespecified	Alive	Captive	No
Platysternidae	Platysternon	Platysternon megacephalum	Platysternon_megacephalum_NAT_AS	Native	Biota	Chromista	Miozoa	-	Eucoccidiida	Haemogregarinidae	Haemogregarina	Haemogregarina pellegrini	Dvořáková et al.	2015b	Unespecified	Asia	Unespecified	Alive	Captive	No
Trionychidae	Nilssonia	Nilssonia gangetica	Nilssonia_gangetica_NAT_AS	Native	Biota	Chromista	Miozoa	-	Eucoccidiida	Haemogregarinidae	Haemogregarina	Haemogregarina bongaonensis	Dvořáková et al.	2015b	Unespecified	Asia	Unespecified	Alive	Captive	No
Trionychidae	Lissemys	Lissemys punctata	Lissemys_punctata_NAT_AS	Native	Biota	Chromista	Miozoa	-	Eucoccidiida	Haemogregarinidae	Haemogregarina	Haemogregarina choudhuryi	Dvořáková et al.	2015b	Unespecified	Asia	Unespecified	Alive	Captive	No
Trionychidae	Pelodiscus	Pelodiscus sinensis	Pelodiscus_sinensis_NAT_AS	Native	Biota	Chromista	Miozoa	-	Eucoccidiida	Haemogregarinidae	Haemogregarina	Haemogregarina emydae	Dvořáková et al.	2015b	Unespecified	Asia	Unespecified	Alive	Captive	No
Trionychidae	Pelodiscus	Pelodiscus sinensis	Pelodiscus_sinensis_NAT_AS	Native	Biota	Chromista	Miozoa	-	Eucoccidiida	Haemogregarinidae	Haemogregarina	Haemogregarina galeata	Dvořáková et al.	2015b	Unespecified	Asia	Unespecified	Alive	Captive	No
Trionychidae	Lissemys	Lissemys punctata	Lissemys_punctata_NAT_AS	Native	Biota	Chromista	Miozoa	-	Eucoccidiida	Haemogregarinidae	Haemogregarina	Haemogregarina ganapaii	Dvořáková et al.	2015b	Unespecified	Asia	Unespecified	Alive	Captive	No
Trionychidae	Nilssonia	Nilssonia gangetica	Nilssonia_gangetica_NAT_AS	Native	Biota	Chromista	Miozoa	-	Eucoccidiida	Haemogregarinidae	Haemogregarina	Haemogregarina gangetica	Dvořáková et al.	2015b	Unespecified	Asia	Unespecified	Alive	Captive	No
Trionychidae	Pelodiscus	Pelodiscus sinensis	Pelodiscus_sinensis_NAT_AS	Native	Biota	Chromista	Miozoa	-	Eucoccidiida	Haemogregarinidae	Haemogregarina	Haemogregarina hubeiensis	Dvořáková et al.	2015b	Unespecified	Asia	Unespecified	Alive	Captive	No
Trionychidae	Lissemys	Lissemys punctata	Lissemys_punctata_NAT_AS	Native	Biota	Chromista	Miozoa	-	Eucoccidiida	Haemogregarinidae	Haemogregarina	Haemogregarina malabarica	Dvořáková et al.	2015b	Unespecified	Asia	Unespecified	Alive	Captive	No
Trionychidae	Pelodiscus	Pelodiscus sinensis	Pelodiscus_sinensis_NAT_AS	Native	Biota	Chromista	Miozoa	-	Eucoccidiida	Haemogregarinidae	Haemogregarina	Haemogregarina sinensis	Dvořáková et al.	2015b	Unespecified	Asia	Unespecified	Alive	Captive	No
Trionychidae	Lissemys	Lissemys punctata	Lissemys_punctata_NAT_AS	Native	Biota	Chromista	Miozoa	-	Eucoccidiida	Haemogregarinidae	Haemogregarina	Haemogregarina vittatae	Dvořáková et al.	2015b	Unespecified	Asia	Unespecified	Alive	Captive	No
Emydidae	Emys	Emys orbicularis	Emys_orbicularis_UNE_UN	Unespecified	Biota	Chromista	Miozoa	-	Eucoccidiida	Haemogregarinidae	Haemogregarina	-	Al-Quraishy et al.	2021	Unespecified	Unespecified	Unespecified	Unespecified	Unespecified	Unespecified
Emydidae	Emys	Emys trinacris	Emys_trinacris_UNE_UN	Unespecified	Biota	Chromista	Miozoa	-	Eucoccidiida	Haemogregarinidae	Haemogregarina	-	Al-Quraishy et al.	2021	Unespecified	Unespecified	Unespecified	Unespecified	Unespecified	Unespecified
Geoemydidae	Geoclemys	Geoclemys hamiltonii	Geoclemys_hamiltonii_UNE_UN	Unespecified	Biota	Chromista	Miozoa	-	Eucoccidiida	Haemogregarinidae	Haemogregarina	-	Al-Quraishy et al.	2021	Unespecified	Unespecified	Unespecified	Unespecified	Unespecified	Unespecified
Emydidae	Graptemys	Graptemys geographica	Graptemys_geographica_NAT_NA	Native	Biota	Chromista	Miozoa	-	Eucoccidiida	Eimeriidae	Eimeria	Eimeria mitraria	Segade et al.	2006	USA	North America	Unespecified	Unespecified	Unespecified	Unespecified
Emydidae	Graptemys	Graptemys pseudogeographica	Graptemys_pseudogeographica_UNE_NA	Unespecified	Biota	Chromista	Miozoa	-	Eucoccidiida	Eimeriidae	Eimeria	Eimeria mitraria	Segade et al.	2006	USA	North America	Unespecified	Unespecified	Unespecified	Unespecified
Emydidae	Emys	Emys orbicularis	Emys_orbicularis_NAT_AF	Native	Biota	Chromista	Miozoa	-	Eucoccidiida	Haemogregarinidae	Haemogregarina	-	El Hili et al.	2021	Tunisia	Africa	Unespecified	Alive	Wild	No
Emydidae	Emys	Emys orbicularis	Emys_orbicularis_NAT_AF	Native	Biota	Chromista	Miozoa	-	Eucoccidiida	Haemogregarinidae	Haemogregarina	Haemogregarina stepanowi	El Hili et al.	2020	Tunisia	Africa	Unespecified	Alive	Wild	No
Geoemydidae	Mauremys	Mauremys leprosa	Mauremys_leprosa_NAT_AF	Native	Biota	Chromista	Miozoa	-	Eucoccidiida	Haemogregarinidae	Haemogregarina	-	El Hili et al.	2021	Tunisia	Africa	Unespecified	Alive	Wild	No
Geoemydidae	Mauremys	Mauremys leprosa	Mauremys_leprosa_NAT_AF	Native	Biota	Chromista	Miozoa	-	Eucoccidiida	Haemogregarinidae	Haemogregarina	Haemogregarina stepanowi	El Hili et al.	2020	Tunisia	Africa	Unespecified	Alive	Wild	No
Chelydridae	Chelydra	Chelydra serpentina	Chelydra_serpentina_NAT_NA	Native	Biota	Protozoa	Amoebozoa	Lobosa	Amoebida	Entamoebidae	Entamoeba	-	Garcia et al.	2014	Mexico	North America	Unespecified	Alive	Unespecified	No
Emydidae	Graptemys	Graptemys geographica	Graptemys_geographica_NAT_NA	Native	Biota	Protozoa	Amoebozoa	Lobosa	Amoebida	Entamoebidae	Entamoeba	-	Garcia et al.	2014	Mexico	North America	Unespecified	Alive	Unespecified	No
Emydidae	Trachemys	Trachemys scripta	Trachemys_scripta_NAT_NA	Native	Biota	Protozoa	Amoebozoa	Lobosa	Amoebida	Entamoebidae	Entamoeba	-	Garcia et al.	2014	Mexico	North America	Unespecified	Alive	Unespecified	No
Podocnemididae	Podocnemis	Podocnemis vogli	Podocnemis_vogli_NAT_SA	Native	Biota	Chromista	Miozoa	-	Eucoccidiida	Haemogregarinidae	Haemogregarina	-	González et al.	2019	Columbia	South America	Unespecified	Alive	Wild	Unespecified
Podocnemididae	Podocnemis	Podocnemis vogli	Podocnemis_vogli_NAT_SA	Native	Biota	Chromista	Miozoa	-	Eucoccidiida	Plasmodiidae	Haemoproteus	-	González et al.	2019	Columbia	South America	Unespecified	Alive	Wild	Unespecified
Emydidae	Emys	Emys orbicularis	Emys_orbicularis_NAT_AS	Native	Biota	Chromista	Miozoa	-	Eucoccidiida	Eimeriidae	Eimeria	Eimeria emydis	Gurbanova	2025	Azerbaijan	Asia	Unespecified	Alive	Wild	Unespecified
Emydidae	Emys	Emys orbicularis	Emys_orbicularis_NAT_AS	Native	Biota	Chromista	Miozoa	-	Eucoccidiida	Eimeriidae	Eimeria	Eimeria gallaeciaensis	Gurbanova	2025	Azerbaijan	Asia	Unespecified	Alive	Wild	Unespecified
Emydidae	Pseudemys	Pseudemys floridana	Pseudemys_floridana_NAT_NA	Native	Biota	Protozoa	Amoebozoa	Lobosa	Amoebida	Entamoebidae	Endolimax	-	Gutierrez-Ballesteros & Wenrich	1950	USA	North America	Unespecified	Dead	Captive	Unespecified
Emydidae	Pseudemys	Pseudemys floridana	Pseudemys_floridana_NAT_NA	Native	Biota	Protozoa	Amoebozoa	Lobosa	Amoebida	Entamoebidae	Entamoeba	-	Gutierrez-Ballesteros & Wenrich	1950	USA	North America	Unespecified	Dead	Captive	Unespecified
Emydidae	Pseudemys	Pseudemys floridana	Pseudemys_floridana_NAT_NA	Native	Biota	Protozoa	Metamonada	Eopharyngea	Diplomonadida	Enteromonadidae	Trimitus	-	Gutierrez-Ballesteros & Wenrich	1950	USA	North America	Unespecified	Dead	Captive	Unespecified
Emydidae	Pseudemys	Pseudemys floridana	Pseudemys_floridana_NAT_NA	Native	Biota	Protozoa	Metamonada	Eopharyngea	Diplomonadida	Hexamitidae	Octomastix	-	Gutierrez-Ballesteros & Wenrich	1950	USA	North America	Unespecified	Dead	Captive	Unespecified
Podocnemididae	Podocnemis	Podocnemis unifilis	Podocnemis_unifilis_NAT_SA	Native	Biota	Chromista	Miozoa	-	Eucoccidiida	Haemogregarinidae	Haemogregarina	-	Gutierrez-Liberato et al.	2021	Columbia	South America	Unespecified	Alive	Wild	Unespecified
Podocnemididae	Podocnemis	Podocnemis vogli	Podocnemis_vogli_NAT_SA	Native	Biota	Chromista	Miozoa	-	Eucoccidiida	Haemogregarinidae	Haemogregarina	-	Gutierrez-Liberato et al.	2021	Columbia	South America	Unespecified	Alive	Wild	Unespecified
Emydidae	Emys	Emys orbicularis	Emys_orbicularis_NAT_AF	Native	Biota	Chromista	Miozoa	-	Eucoccidiida	Haemogregarinidae	Haemogregarina	-	Harris et al.	2022	Morocco	Africa	Unespecified	Alive	Wild	Unespecified
Emydidae	Emys	Emys orbicularis	Emys_orbicularis_NAT_EU	Native	Biota	Chromista	Miozoa	-	Eucoccidiida	Haemogregarinidae	Haemogregarina	-	Harris et al.	2022	Portugal	Europe	Unespecified	Alive	Wild	Unespecified
Emydidae	Emys	Emys orbicularis	Emys_orbicularis_NAT_EU	Native	Biota	Chromista	Miozoa	-	Eucoccidiida	Haemogregarinidae	Haemogregarina	-	Harris et al.	2022	Spain	Europe	Unespecified	Alive	Wild	Unespecified
Emydidae	Trachemys	Trachemys scripta	Trachemys_scripta_NAT_NA	Native	Biota	Chromista	Miozoa	-	Eucoccidiida	Haemogregarinidae	Haemogregarina	-	Haskins et al.	2017	USA	North America	Adult and Juvenile	Alive	Wild	Unespecified
Emydidae	Emys	Emys orbicularis	Emys_orbicularis_NAT_EU	Native	Biota	Chromista	Miozoa	-	Eucoccidiida	Eimeriidae	Eimeria	Eimeria delagei	Hassl & Kleewein	2022	Austria	Europe	Unespecified	Alive	Wild	Unespecified
Emydidae	Trachemys	Trachemys scripta	Trachemys_scripta_NON_EU	Non-Native	Biota	Chromista	Miozoa	-	Eucoccidiida	Eimeriidae	Eimeria	Eimeria gallaeciaensis	Hassl & Kleewein	2022	Austria	Europe	Unespecified	Alive	Wild	Unespecified
Emydidae	Trachemys	Trachemys scripta	Trachemys_scripta_NON_EU	Non-Native	Biota	Chromista	Miozoa	-	Eucoccidiida	Eimeriidae	Eimeria	Eimeria mitraria	Hassl & Kleewein	2022	Austria	Europe	Unespecified	Alive	Wild	Unespecified
Emydidae	Malaclemys	Malaclemys terrapin	Malaclemys_terrapin_NAT_NA	Native	Biota	Chromista	Myzozoa	Dinophyceae	Gonyaulacales	Ostreopsidaceae	Alexandrium	Alexandrium fundyense	Hattenrath-Lehmann et al.	2017	USA	North America	Adult	Dead	Wild	No
Trionychidae	Lissemys	Lissemys punctata	Lissemys_punctata_NON_AS	Non-native	Biota	Chromista	Miozoa	-	Eucoccidiida	Eimeriidae	Eimeria	-	Helke & Poynton	2005	Unespecified	Asia	Adult	Dead	Captive	Yes
Trionychidae	Lissemys	Lissemys punctata	Lissemys_punctata_NON_AS	Non-Native	Biota	Chromista	Miozoa	-	Eucoccidiida	Eimeriidae	Eimeria	Eimeria arnyi	Helke et al.	2006	Unespecified	Asia	Adult	Dead	Wild	Unespecified
Emydidae	Trachemys	Trachemys scripta	Trachemys_scripta_NAT_UN	Native	Biota	Chromista	Miozoa	-	Eucoccidiida	Plasmodiidae	Haemoproteus	Haemoproteus metchnikovi	Hewitt	1940	Unespecified	Unespecified	Unespecified	Unespecified	Unespecified	Unespecified
Chelidae	Emydura	Emydura macquarii	Emydura_macquarii_NON_AS	Non-Native	Biota	Chromista	Ciliophora	Oligohymenophorea	Peritrichida	Urceolariidae	Trichodinella	-	Hussain	2015	Iraq	Asia	Unespecified	Alive	Captive	Unespecified
Chelidae	Emydura	Emydura macquarii	Emydura_macquarii_NON_AS	Non-Native	Biota	Chromista	Ciliophora	Oligohymenophorea	Hymenostomatida	Ichthyophthiriidae	Ichthyophthirius	Ichthyophthirius multifiliis	Hussain	2015	Iraq	Asia	Unespecified	Alive	Captive	Unespecified
Geoemydidae	Mauremys	Mauremys leprosa	Mauremys_leprosa_NAT_EU	Native	Biota	Chromista	Miozoa	-	Eucoccidiida	Haemogregarinidae	Hepatozoon	-	Ibánez et al.	2014	Spain	Europe	Adult and Juvenile	Alive	Wild	Unespecified
Dermatemydidae	Dermatemys	Dermatemys mawii	Dermatemys_mawii_NAT_CA	Native	Biota	Chromista	Miozoa	-	Eucoccidiida	Eimeriidae	Eimeria	Eimeria grayi	Jacoboson et al.	2022	Belize	Central America	Adult and Juvenile	Alive	Captive	No
Kinosternidae	Kinosternon	Kinosternon leucostomum	Kinosternon_leucostomum_UNE_UN	Unespecified	Biota	Chromista	Miozoa	-	Eucoccidiida	Haemogregarinidae	Haemogregarina	-	Al-Quraishy et al.	2021	Unespecified	Unespecified	Unespecified	Unespecified	Unespecified	Unespecified
Emydidae	Trachemys	Trachemys scripta	Trachemys_scripta_NAT_CA	Native	Biota	Chromista	Miozoa	-	Eucoccidiida	Eimeriidae	Eimeria	Eimeria mitraria	Jacoboson et al.	2022	Belize	Central America	Adult and Juvenile	Alive	Captive	No
Chelidae	Chelodina	Chelodina longicollis	Chelodina_longicollis_NAT_OC	Native	Biota	Chromista	Miozoa	-	Eucoccidiida	Haemogregarinidae	Haemogregarina	Haemogregarina clelandi	Jakes et al.	2001	Australia	Oceania	Unespecified	Alive	Wild	Unespecified
Chelidae	Emydura	Emydura macquarii	Emydura_macquarii_NAT_OC	Native	Biota	Chromista	Miozoa	-	Eucoccidiida	Haemogregarinidae	Haemogregarina	Haemogregarina clelandi	Jakes et al.	2001	Australia	Oceania	Unespecified	Alive	Wild	Unespecified
Chelidae	Myuchelys	Myuchelys latisternum	Myuchelys_latisternum_NAT_OC	Native	Biota	Chromista	Miozoa	-	Eucoccidiida	Haemogregarinidae	Haemogregarina	Haemogregarina clelandi	Jakes et al.	2001	Australia	Oceania	Unespecified	Alive	Wild	Unespecified
Chelidae	Emydura	Emydura macquarii	Emydura_macquarii_NAT_OC	Native	Biota	Chromista	Miozoa	-	Eucoccidiida	Plasmodiidae	Haemoproteus	Haemoproteus chelodinae	Jakes et al.	2001	Australia	Oceania	Unespecified	Alive	Wild	Unespecified
Chelidae	Myuchelys	Myuchelys latisternum	Myuchelys_latisternum_NAT_OC	Native	Biota	Chromista	Miozoa	-	Eucoccidiida	Plasmodiidae	Haemoproteus	Haemoproteus chelodinae	Jakes et al.	2001	Australia	Oceania	Unespecified	Alive	Wild	Unespecified
Chelidae	Emydura	Emydura macquarii	Emydura_macquarii_NAT_OC	Native	Biota	Protozoa	Euglenozoa	Kinetoplastea	Trypanosomatida	Trypanosomatidae	Trypanosoma	Trypanosoma chelodinae	Jakes et al.	2001	Australia	Oceania	Unespecified	Alive	Wild	Unespecified
Chelidae	Myuchelys	Myuchelys latisternum	Myuchelys_latisternum_NAT_OC	Native	Biota	Protozoa	Euglenozoa	Kinetoplastea	Trypanosomatida	Trypanosomatidae	Trypanosoma	Trypanosoma chelodinae	Jakes et al.	2001	Australia	Oceania	Unespecified	Alive	Wild	Unespecified
Chelidae	Chelodina	Chelodina longicollis	Chelodina_longicollis_NAT_OC	Native	Biota	Protozoa	Euglenozoa	Kinetoplastea	Trypanosomatida	Trypanosomatidae	Trypanosoma	-	Jakes et al.	2001	Australia	Oceania	Unespecified	Alive	Wild	Unespecified
Emydidae	Emys	Emys orbicularis	Emys_orbicularis_NAT_AS	Native	Biota	Chromista	Miozoa	-	Eucoccidiida	Haemogregarinidae	Haemogregarina	Haemogregarina stepanowi	Javanbakh & Sharifi	2014	Iran	Asia	Adult and Juvenile	Alive	Wild	Unespecified
Geoemydidae	Mauremys	Mauremys caspica	Mauremys_caspica_NAT_AS	Native	Biota	Chromista	Miozoa	-	Eucoccidiida	Haemogregarinidae	Haemogregarina	Haemogregarina stepanowi	Javanbakh & Sharifi	2014	Iran	Asia	Adult and Juvenile	Alive	Wild	Unespecified
Chelidae	Emydura	Emydura macquarii	Emydura_macquarii_NAT_AF	Native	Biota	Protozoa	Euglenozoa	Kinetoplastea	Trypanosomatida	Trypanosomatidae	Trypanosoma	Trypanosoma chelonidae	Jordaan et al.	2024	South Africa and Mozambique	Africa	Unespecified	Alive	Wild	Unespecified
Trionychidae	Lissemys	Lissemys punctata	Lissemys_punctata_UNE_UN	Unespecified	Biota	Chromista	Miozoa	-	Eucoccidiida	Haemogregarinidae	Haemogregarina	-	Al-Quraishy et al.	2021	Unespecified	Unespecified	Unespecified	Unespecified	Unespecified	Unespecified
Geoemydidae	Mauremys	Mauremys leprosa	Mauremys_leprosa_NAT_AF	Native	Biota	Chromista	Miozoa	-	Eucoccidiida	Eimeriidae	Eimeria	-	Laghzaoui et al.	2021a	Morocco	Africa	Unespecified	Alive	Wild	No
Geoemydidae	Mauremys	Mauremys leprosa	Mauremys_leprosa_NAT_AF	Native	Biota	Chromista	Miozoa	-	Eucoccidiida	Haemogregarinidae	Haemogregarina	-	Laghzaoui et al.	2021a	Morocco	Africa	Unespecified	Alive	Wild	No
Geoemydidae	Mauremys	Mauremys leprosa	Mauremys_leprosa_NAT_AF	Native	Biota	Chromista	Miozoa	-	Eucoccidiida	Haemogregarinidae	Haemogregarina	-	Laghzaoui et al.	2021b	Morocco	Africa	Unespecified	Alive	Wild	Unespecified
Geoemydidae	Mauremys	Mauremys leprosa	Mauremys_leprosa_NAT_AF	Native	Biota	Protozoa	Amoebozoa	Lobosa	Amoebida	Entamoebidae	Entamoeba	-	Laghzaoui et al.	2024	Morocco	Africa	Adult and Juvenile	Alive	Wild	Unespecified
Chelidae	Chelodina	Chelodina longicollis	Chelodina_longicollis_NAT_SA	Native	Biota	Chromista	Miozoa	-	Eucoccidiida	Plasmodiidae	Haemoproteus	Haemoproteus peltocephali	Lainson & Naiff	1998	Brazil	South America	Unespecified	Alive	Wild	Unespecified
Chelidae	Emydura	Emydura macquarii	Emydura_macquarii_NAT_SA	Native	Biota	Chromista	Miozoa	-	Eucoccidiida	Plasmodiidae	Haemoproteus	Haemoproteus peltocephali	Lainson & Naiff	1998	Brazil	South America	Unespecified	Alive	Wild	Unespecified
Emydidae	Chrysemys	Chrysemys picta	Chrysemys_picta_NAT_SA	Native	Biota	Chromista	Miozoa	-	Eucoccidiida	Plasmodiidae	Haemoproteus	Haemoproteus peltocephali	Lainson & Naiff	1998	Brazil	South America	Unespecified	Alive	Wild	Unespecified
Emydidae	Clemmys	Clemmys guttata	Clemmys_guttata_NAT_SA	Native	Biota	Chromista	Miozoa	-	Eucoccidiida	Plasmodiidae	Haemoproteus	Haemoproteus peltocephali	Lainson & Naiff	1998	Brazil	South America	Unespecified	Alive	Wild	Unespecified
Emydidae	Graptemys	Graptemys geographica	Graptemys_geographica_NAT_SA	Native	Biota	Chromista	Miozoa	-	Eucoccidiida	Plasmodiidae	Haemoproteus	Haemoproteus peltocephali	Lainson & Naiff	1998	Brazil	South America	Unespecified	Alive	Wild	Unespecified
Emydidae	Trachemys	Trachemys scripta	Trachemys_scripta_NAT_SA	Native	Biota	Chromista	Miozoa	-	Eucoccidiida	Plasmodiidae	Haemoproteus	Haemoproteus peltocephali	Lainson & Naiff	1998	Brazil	South America	Unespecified	Alive	Wild	Unespecified
Trionychidae	Apalone	Apalone spinifera	Apalone_spinifera_NAT_SA	Native	Biota	Chromista	Miozoa	-	Eucoccidiida	Plasmodiidae	Haemoproteus	Haemoproteus peltocephali	Lainson & Naiff	1998	Brazil	South America	Unespecified	Alive	Wild	Unespecified
Emydidae	Emys	Emys orbicularis	Emys_orbicularis_NAT_AS	Native	Biota	Chromista	Miozoa	-	Eucoccidiida	Cryptosporidiidae	Cryptosporidium	-	Mamedova & Karanis	2021	Azerbaijan	Asia	Unespecified	Alive	Wild	Unespecified
Geoemydidae	Mauremys	Mauremys caspica	Mauremys_caspica_NAT_AS	Native	Biota	Chromista	Miozoa	-	Eucoccidiida	Cryptosporidiidae	Cryptosporidium	-	Mamedova & Karanis	2021	Azerbaijan	Asia	Unespecified	Alive	Wild	Unespecified
Emydidae	Emys	Emys orbicularis	Emys_orbicularis_NAT_EU	Native	Biota	Chromista	Miozoa	-	Eucoccidiida	Haemogregarinidae	Haemogregarina	-	Maricic et al.	2023	Serbia	Europe	Unespecified	Alive	Wild	Unespecified
Emydidae	Trachemys	Trachemys scripta	Trachemys_scripta_NON_EU	Non-Native	Biota	Chromista	Miozoa	-	Eucoccidiida	Haemogregarinidae	Haemogregarina	-	Maricic et al.	2023	Serbia	Europe	Unespecified	Alive	Wild	Unespecified
Geoemydidae	Mauremys	Mauremys rivulata	Mauremys_rivulata_NAT_EU	Native	Biota	Chromista	Miozoa	-	Eucoccidiida	Haemogregarinidae	Haemogregarina	-	Maricic et al.	2023	Serbia	Europe	Unespecified	Alive	Wild	Unespecified
Geoemydidae	Mauremys	Mauremys leprosa	Mauremys_leprosa_NAT_EU	Native	Biota	Chromista	Miozoa	-	Eucoccidiida	Haemogregarinidae	Hepatozoon	-	Marzal et al.	2017	Spain	Europe	Unespecified	Alive	Wild	No
Kinosternidae	Sternotherus	Sternotherus carinatus	Sternotherus_carinatus_NAT_NA	Native	Biota	Chromista	Miozoa	-	Eucoccidiida	Haemogregarinidae	Haemogregarina	-	McAllister & Robison	2022	USA	North America	Adult	Alive	Wild	Unespecified
Chelydridae	Chelydra	Chelydra serpentina	Chelydra_serpentina_NAT_NA	Native	Biota	Chromista	Miozoa	-	Eucoccidiida	Eimeriidae	Eimeria	Eimeria chelydrae	McAllister & Upton	1989	USA	North America	Unespecified	Both	Wild	Unespecified
Chelydridae	Chelydra	Chelydra serpentina	Chelydra_serpentina_NAT_NA	Native	Biota	Chromista	Miozoa	-	Eucoccidiida	Eimeriidae	Eimeria	Eimeria mascoutini	McAllister & Upton	1989	USA	North America	Unespecified	Both	Wild	Unespecified
Chelydridae	Chelydra	Chelydra serpentina	Chelydra_serpentina_NAT_NA	Native	Biota	Chromista	Miozoa	-	Eucoccidiida	Eimeriidae	Eimeria	Eimeria scripatae	McAllister & Upton	1989	USA	North America	Unespecified	Both	Wild	Unespecified
Emydidae	Chrysemys	Chrysemys picta	Chrysemys_picta_NAT_NA	Native	Biota	Chromista	Miozoa	-	Eucoccidiida	Eimeriidae	Eimeria	Eimeria chrysemydis	McAllister & Upton	1989	USA	North America	Unespecified	Both	Wild	Unespecified
Emydidae	Trachemys	Trachemys scripta	Trachemys_scripta_NAT_NA	Native	Biota	Chromista	Miozoa	-	Eucoccidiida	Eimeriidae	Eimeria	Eimeria chrysemydis	McAllister & Upton	1989	USA	North America	Unespecified	Both	Wild	Unespecified
Emydidae	Emys	Emys orbicularis	Emys_orbicularis_NAT_NA	Native	Biota	Chromista	Miozoa	-	Eucoccidiida	Eimeriidae	Eimeria	Eimeria delagei	McAllister & Upton	1989	USA	North America	Unespecified	Both	Wild	Unespecified
Emydidae	Emys	Emys orbicularis	Emys_orbicularis_NAT_NA	Native	Biota	Chromista	Miozoa	-	Eucoccidiida	Eimeriidae	Eimeria	Eimeria dericksoni	McAllister & Upton	1989	USA	North America	Unespecified	Both	Wild	Unespecified
Emydidae	Chrysemys	Chrysemys picta	Chrysemys_picta_NAT_NA	Native	Biota	Chromista	Miozoa	-	Eucoccidiida	Eimeriidae	Eimeria	Eimeria graptemydos	McAllister & Upton	1989	USA	North America	Unespecified	Both	Wild	Unespecified
Emydidae	Graptemys	Graptemys geographica	Graptemys_geographica_NAT_NA	Native	Biota	Chromista	Miozoa	-	Eucoccidiida	Eimeriidae	Eimeria	Eimeria graptemydos	McAllister & Upton	1989	USA	North America	Unespecified	Both	Wild	Unespecified
Emydidae	Trachemys	Trachemys scripta	Trachemys_scripta_NAT_NA	Native	Biota	Chromista	Miozoa	-	Eucoccidiida	Eimeriidae	Eimeria	Eimeria graptemydos	McAllister & Upton	1989	USA	North America	Unespecified	Both	Wild	Unespecified
Emydidae	Graptemys	Graptemys geographica	Graptemys_geographica_NAT_NA	Native	Biota	Chromista	Miozoa	-	Eucoccidiida	Eimeriidae	Eimeria	Eimeria juniataensis	McAllister & Upton	1989	USA	North America	Unespecified	Both	Wild	Unespecified
Emydidae	Trachemys	Trachemys scripta	Trachemys_scripta_NAT_NA	Native	Biota	Chromista	Miozoa	-	Eucoccidiida	Eimeriidae	Eimeria	Eimeria lutotestudinis	McAllister & Upton	1989	USA	North America	Unespecified	Both	Wild	Unespecified
Emydidae	Chrysemys	Chrysemys picta	Chrysemys_picta_NAT_NA	Native	Biota	Chromista	Miozoa	-	Eucoccidiida	Eimeriidae	Eimeria	Eimeria marginata	McAllister & Upton	1989	USA	North America	Unespecified	Both	Wild	Unespecified
Emydidae	Graptemys	Graptemys geographica	Graptemys_geographica_NAT_NA	Native	Biota	Chromista	Miozoa	-	Eucoccidiida	Eimeriidae	Eimeria	Eimeria marginata	McAllister & Upton	1989	USA	North America	Unespecified	Both	Wild	Unespecified
Emydidae	Graptemys	Graptemys pseudogeographica	Graptemys_pseudogeographica_NAT_NA	Native	Biota	Chromista	Miozoa	-	Eucoccidiida	Eimeriidae	Eimeria	Eimeria marginata	McAllister & Upton	1989	USA	North America	Unespecified	Both	Wild	Unespecified
Emydidae	Trachemys	Trachemys scripta	Trachemys_scripta_NAT_NA	Native	Biota	Chromista	Miozoa	-	Eucoccidiida	Eimeriidae	Eimeria	Eimeria marginata	McAllister & Upton	1989	USA	North America	Unespecified	Both	Wild	Unespecified
Emydidae	Glyptemys	Glyptemys insculpta	Glyptemys_insculpta_NAT_NA	Native	Biota	Chromista	Miozoa	-	Eucoccidiida	Eimeriidae	Eimeria	Eimeria megalostiedai	McAllister & Upton	1989	USA	North America	Unespecified	Both	Wild	Unespecified
Emydidae	Chrysemys	Chrysemys picta	Chrysemys_picta_NAT_NA	Native	Biota	Chromista	Miozoa	-	Eucoccidiida	Eimeriidae	Eimeria	Eimeria mitraria	McAllister & Upton	1989	USA	North America	Unespecified	Both	Wild	Unespecified
Emydidae	Emydoidea	Emydoidea blandingii	Emydoidea_blandingii_NAT_NA	Native	Biota	Chromista	Miozoa	-	Eucoccidiida	Eimeriidae	Eimeria	Eimeria mitraria	McAllister & Upton	1989	USA	North America	Unespecified	Both	Wild	Unespecified
Emydidae	Graptemys	Graptemys pseudogeographica	Graptemys_pseudogeographica_NAT_NA	Native	Biota	Chromista	Miozoa	-	Eucoccidiida	Eimeriidae	Eimeria	Eimeria mitraria	McAllister & Upton	1989	USA	North America	Unespecified	Both	Wild	Unespecified
Emydidae	Trachemys	Trachemys scripta	Trachemys_scripta_NAT_NA	Native	Biota	Chromista	Miozoa	-	Eucoccidiida	Eimeriidae	Eimeria	Eimeria mitraria	McAllister & Upton	1989	USA	North America	Unespecified	Both	Wild	Unespecified
Emydidae	Trachemys	Trachemys scripta	Trachemys_scripta_NAT_NA	Native	Biota	Chromista	Miozoa	-	Eucoccidiida	Eimeriidae	Eimeria	Eimeria pseudemydis	McAllister & Upton	1989	USA	North America	Unespecified	Both	Wild	Unespecified
Emydidae	Chrysemys	Chrysemys picta	Chrysemys_picta_NAT_NA	Native	Biota	Chromista	Miozoa	-	Eucoccidiida	Eimeriidae	Eimeria	Eimeria pseudogeographica	McAllister & Upton	1989	USA	North America	Unespecified	Both	Wild	Unespecified
Emydidae	Graptemys	Graptemys pseudogeographica	Graptemys_pseudogeographica_NAT_NA	Native	Biota	Chromista	Miozoa	-	Eucoccidiida	Eimeriidae	Eimeria	Eimeria pseudogeographica	McAllister & Upton	1989	USA	North America	Unespecified	Both	Wild	Unespecified
Emydidae	Trachemys	Trachemys scripta	Trachemys_scripta_NAT_NA	Native	Biota	Chromista	Miozoa	-	Eucoccidiida	Eimeriidae	Eimeria	Eimeria pseudogeographica	McAllister & Upton	1989	USA	North America	Unespecified	Both	Wild	Unespecified
Emydidae	Emydoidea	Emydoidea blandingii	Emydoidea_blandingii_NAT_NA	Native	Biota	Chromista	Miozoa	-	Eucoccidiida	Eimeriidae	Eimeria	Eimeria scripatae	McAllister & Upton	1989	USA	North America	Unespecified	Both	Wild	Unespecified
Emydidae	Graptemys	Graptemys barbouri	Graptemys_barbouri_NAT_NA	Native	Biota	Chromista	Miozoa	-	Eucoccidiida	Eimeriidae	Eimeria	Eimeria scripatae	McAllister & Upton	1989	USA	North America	Unespecified	Both	Wild	Unespecified
Emydidae	Graptemys	Graptemys geographica	Graptemys_geographica_NAT_NA	Native	Biota	Chromista	Miozoa	-	Eucoccidiida	Eimeriidae	Eimeria	Eimeria scripatae	McAllister & Upton	1989	USA	North America	Unespecified	Both	Wild	Unespecified
Emydidae	Trachemys	Trachemys scripta	Trachemys_scripta_NAT_NA	Native	Biota	Chromista	Miozoa	-	Eucoccidiida	Eimeriidae	Eimeria	Eimeria stylosa	McAllister & Upton	1989	USA	North America	Unespecified	Both	Wild	Unespecified
Emydidae	Chrysemys	Chrysemys picta	Chrysemys_picta_NAT_NA	Native	Biota	Chromista	Miozoa	-	Eucoccidiida	Eimeriidae	Eimeria	Eimeria tetradacrutata	McAllister & Upton	1989	USA	North America	Unespecified	Both	Wild	Unespecified
Emydidae	Trachemys	Trachemys scripta	Trachemys_scripta_NAT_NA	Native	Biota	Chromista	Miozoa	-	Eucoccidiida	Eimeriidae	Eimeria	Eimeria tetradacrutata	McAllister & Upton	1989	USA	North America	Unespecified	Both	Wild	Unespecified
Emydidae	Trachemys	Trachemys scripta	Trachemys_scripta_NAT_NA	Native	Biota	Chromista	Miozoa	-	Eucoccidiida	Eimeriidae	Eimeria	Eimeria trachemydis	McAllister & Upton	1989	USA	North America	Unespecified	Both	Wild	Unespecified
Emydidae	Trachemys	Trachemys scripta	Trachemys_scripta_NAT_NA	Native	Biota	Chromista	Miozoa	-	Eucoccidiida	Eimeriidae	Eimeria	Eimeria trachemydis	McAllister & Upton	1989	USA	North America	Unespecified	Both	Wild	Unespecified
Geoemydidae	Mauremys	Mauremys reevesii	Mauremys_reevesii_NAT_NA	Native	Biota	Chromista	Miozoa	-	Eucoccidiida	Eimeriidae	Eimeria	Eimeria mitraria	McAllister & Upton	1989	USA	North America	Unespecified	Both	Wild	Unespecified
Kinosternidae	Sternotherus	Terrapene carolina	Sternotherus_carolina_NAT_NA	Native	Biota	Chromista	Miozoa	-	Eucoccidiida	Eimeriidae	Eimeria	Eimeria carri	McAllister & Upton	1989	USA	North America	Unespecified	Both	Wild	Unespecified
Trionychidae	Lissemys	Lissemys punctata	Lissemys_punctata_NAT_NA	Native	Biota	Chromista	Miozoa	-	Eucoccidiida	Eimeriidae	Eimeria	Eimeria innominata	McAllister & Upton	1989	USA	North America	Unespecified	Both	Wild	Unespecified
Trionychidae	Lissemys	Lissemys punctata	Lissemys_punctata_NAT_NA	Native	Biota	Chromista	Miozoa	-	Eucoccidiida	Eimeriidae	Eimeria	Eimeria irregularis	McAllister & Upton	1989	USA	North America	Unespecified	Both	Wild	Unespecified
Trionychidae	Lissemys	Lissemys punctata	Lissemys_punctata_NAT_NA	Native	Biota	Chromista	Miozoa	-	Eucoccidiida	Eimeriidae	Eimeria	Eimeria koormae	McAllister & Upton	1989	USA	North America	Unespecified	Both	Wild	Unespecified
Trionychidae	Lissemys	Lissemys punctata	Lissemys_punctata_NAT_NA	Native	Biota	Chromista	Miozoa	-	Eucoccidiida	Eimeriidae	Eimeria	Eimeria legeri	McAllister & Upton	1989	USA	North America	Unespecified	Both	Wild	Unespecified
Trionychidae	Nilssonia	Nilssonia gangetica	Nilssonia_gangetica_NAT_NA	Native	Biota	Chromista	Miozoa	-	Eucoccidiida	Eimeriidae	Eimeria	Eimeria triangularis	McAllister & Upton	1989	USA	North America	Unespecified	Both	Wild	Unespecified
Trionychidae	Nilssonia	Nilssonia gangetica	Nilssonia_gangetica_NAT_NA	Native	Biota	Chromista	Miozoa	-	Eucoccidiida	Eimeriidae	Eimeria	Eimeria trionyxae	McAllister & Upton	1989	USA	North America	Unespecified	Both	Wild	Unespecified
Chelydridae	Chelydra	Chelydra serpentina	Chelydra_serpentina_NAT_NA	Native	Biota	Chromista	Miozoa	-	Eucoccidiida	Haemogregarinidae	Haemogregarina	-	McAllister et al.	2016	USA	North America	Unespecified	Alive	Wild	Unespecified
Emydidae	Graptemys	Graptemys geographica	Graptemys_geographica_NAT_NA	Native	Biota	Chromista	Miozoa	-	Eucoccidiida	Haemogregarinidae	Haemogregarina	-	McAllister et al.	2014	USA	North America	Adult and Juvenile	Alive	Wild	Unespecified
Emydidae	Pseudemys	Pseudemys concinna	Pseudemys_concinna_NAT_NA	Native	Biota	Chromista	Miozoa	-	Eucoccidiida	Haemogregarinidae	Haemogregarina	-	McAllister et al.	2016	USA	North America	Unespecified	Alive	Wild	Unespecified
Kinosternidae	Kinosternon	Kinosternon subrubrum	Kinosternon_subrubrum_NAT_NA	Native	Biota	Chromista	Miozoa	-	Eucoccidiida	Haemogregarinidae	Haemogregarina	-	McAllister et al.	2016	USA	North America	Unespecified	Alive	Wild	Unespecified
Kinosternidae	Sternotherus	Sternotherus odoratus	Sternotherus_odoratus_NAT_NA	Native	Biota	Chromista	Miozoa	-	Eucoccidiida	Haemogregarinidae	Haemogregarina	-	McAllister et al.	2016	USA	North America	Unespecified	Alive	Wild	Unespecified
Emydidae	Emys	Emys orbicularis	Emys_orbicularis_NAT_EU	Native	Biota	Chromista	Miozoa	-	Eucoccidiida	Haemogregarinidae	Haemogregarina	Haemogregarina stepanovi	Mihalca et al.	2008	Romania	Europe	Unespecified	Alive	Wild	Unespecified
Geoemydidae	Geoclemys	Geoclemys hamiltonii	Geoclemys_hamiltonii_NAT_AS	Native	Biota	Chromista	Miozoa	-	Eucoccidiida	Haemogregarinidae	Haemogregarina	-	Molla et al.	2013	India	Asia	Unespecified	Alive	Wild	Unespecified
Trionychidae	Lissemys	Lissemys punctata	Lissemys_punctata_NAT_AS	Native	Biota	Chromista	Miozoa	-	Eucoccidiida	Haemogregarinidae	Haemogregarina	-	Molla et al.	2013	India	Asia	Unespecified	Alive	Wild	Unespecified
Trionychidae	Lissemys	Lissemys punctata	Lissemys_punctata_NAT_AS	Native	Biota	Chromista	Miozoa	-	Eucoccidiida	Haemogregarinidae	Haemogregarina	Haemogregarina sundarbanensis	Molla et al.	2015	India	Asia	Unespecified	Alive	Wild	Unespecified
Podocnemididae	Podocnemis	Podocnemis expansa	Podocnemis_expansa_NAT_SA	Native	Biota	Chromista	Miozoa	-	Eucoccidiida	Haemogregarinidae	Haemogregarina	-	Oliveira et al.	2018	Brazil	South America	Unespecified	Both	Wild	Unespecified
Chelydridae	Macrochelys	Macrochelys temminckii	Macrochelys_temminckii_UNE_UN	Unespecified	Biota	Chromista	Miozoa	-	Eucoccidiida	Haemogregarinidae	Haemogregarina	-	Al-Quraishy et al.	2021	Unespecified	Unespecified	Unespecified	Unespecified	Unespecified	Unespecified
Emydidae	Emys	Emys orbicularis	Emys_orbicularis_NAT_EU	Native	Biota	Chromista	Miozoa	-	Eucoccidiida	Haemogregarinidae	Haemogregarina	Haemogregarina stepanowi	Özvegy et al.	2015	Serbia	Europe	Adult	Alive	Captive	Unespecified
Geoemydidae	Mauremys	Mauremys caspica	Mauremys_caspica_UNE_UN	Unespecified	Biota	Chromista	Miozoa	-	Eucoccidiida	Haemogregarinidae	Haemogregarina	-	Al-Quraishy et al.	2021	Unespecified	Unespecified	Unespecified	Unespecified	Unespecified	Unespecified
Geoemydidae	Mauremys	Mauremys leprosa	Mauremys_leprosa_UNE_UN	Unespecified	Biota	Chromista	Miozoa	-	Eucoccidiida	Haemogregarinidae	Haemogregarina	-	Al-Quraishy et al.	2021	Unespecified	Unespecified	Unespecified	Unespecified	Unespecified	Unespecified
Geoemydidae	Mauremys	Mauremys rivulata	Mauremys_rivulata_UNE_UN	Unespecified	Biota	Chromista	Miozoa	-	Eucoccidiida	Haemogregarinidae	Haemogregarina	-	Al-Quraishy et al.	2021	Unespecified	Unespecified	Unespecified	Unespecified	Unespecified	Unespecified
Trionychidae	Pelodiscus	Pelodiscus sinensis	Pelodiscus_sinensis_NAT_AS	Native	Biota	Chromista	Oomycota	Peronosporea	Saprolegniales	Saprolegniaceae	Achlya	-	Phadee et al.	2004	Japan	Asia	Unespecified	Unespecified	Unespecified	Unespecified
Chelidae	Chelodina	Chelodina longicollis	Chelodina_longicollis_NAT_OC	Native	Biota	Chromista	Miozoa	-	Eucoccidiida	Haemogregarinidae	Haemogregarina	-	Picelli et al.	2015	Australia	Oceania	Unespecified	Unespecified	Unespecified	Unespecified
Chelidae	Phrynops	Phrynops geoffroanus	Phrynops_geoffroanus_NAT_SA	Native	Biota	Chromista	Miozoa	-	Eucoccidiida	Haemogregarinidae	Haemogregarina	-	Picelli et al.	2015	Brazil	South America	Unespecified	Unespecified	Unespecified	Unespecified
Chelydridae	Chelydra	Chelydra serpentina	Chelydra_serpentina_NAT_NA	Native	Biota	Chromista	Miozoa	-	Eucoccidiida	Haemogregarinidae	Haemogregarina	-	Picelli et al.	2015	USA	North America	Unespecified	Unespecified	Unespecified	Unespecified
Dermatemydidae	Dermatemys	Dermatemys mawii	Dermatemys_mawii_NAT_NA	Native	Biota	Chromista	Miozoa	-	Eucoccidiida	Haemogregarinidae	Haemogregarina	-	Picelli et al.	2015	Mexico	North America	Unespecified	Unespecified	Unespecified	Unespecified
Emydidae	Chrysemys	Chrysemys picta	Chrysemys_picta_NAT_NA	Native	Biota	Chromista	Miozoa	-	Eucoccidiida	Haemogregarinidae	Haemogregarina	-	Picelli et al.	2015	Canada	North America	Unespecified	Unespecified	Unespecified	Unespecified
Emydidae	Emydoidea	Emydoidea blandingii	Emydoidea_blandingii_NAT_UN	Native	Biota	Chromista	Miozoa	-	Eucoccidiida	Haemogregarinidae	Haemogregarina	-	Picelli et al.	2015	Unespecified	Unespecified	Unespecified	Unespecified	Unespecified	Unespecified
Emydidae	Emys	Emys orbicularis	Emys_orbicularis_NAT_EU	Native	Biota	Chromista	Miozoa	-	Eucoccidiida	Haemogregarinidae	Haemogregarina	-	Picelli et al.	2015	Romenia	Europe	Unespecified	Unespecified	Unespecified	Unespecified
Emydidae	Trachemys	Trachemys scripta	Trachemys_scripta_NAT_NA	Native	Biota	Chromista	Miozoa	-	Eucoccidiida	Haemogregarinidae	Haemogregarina	-	Picelli et al.	2015	USA	North America	Unespecified	Unespecified	Unespecified	Unespecified
Geoemydidae	Geoclemys	Geoclemys hamiltonii	Geoclemys_hamiltonii_NAT_AS	Native	Biota	Chromista	Miozoa	-	Eucoccidiida	Haemogregarinidae	Haemogregarina	-	Picelli et al.	2015	India	Asia	Unespecified	Unespecified	Unespecified	Unespecified
Kinosternidae	Kinosternon	Kinosternon leucostomum	Kinosternon_leucostomum_NAT_NA	Native	Biota	Chromista	Miozoa	-	Eucoccidiida	Haemogregarinidae	Haemogregarina	-	Picelli et al.	2015	Costa Rica	North America	Unespecified	Unespecified	Unespecified	Unespecified
Kinosternidae	Kinosternon	Kinosternon scorpioides	Kinosternon_scorpioides_NAT_NA	Native	Biota	Chromista	Miozoa	-	Eucoccidiida	Haemogregarinidae	Haemogregarina	-	Picelli et al.	2015	Costa Rica	North America	Unespecified	Unespecified	Unespecified	Unespecified
Kinosternidae	Sternotherus	Sternotherus odoratus	Sternotherus_odoratus_NAT_NA	Native	Biota	Chromista	Miozoa	-	Eucoccidiida	Haemogregarinidae	Haemogregarina	-	Picelli et al.	2015	USA	North America	Unespecified	Unespecified	Unespecified	Unespecified
Podocnemididae	Podocnemis	Podocnemis expansa	Podocnemis_expansa_NAT_SA	Native	Biota	Chromista	Miozoa	-	Eucoccidiida	Haemogregarinidae	Haemogregarina	-	Picelli et al.	2015	Brazil	South America	Unespecified	Unespecified	Unespecified	Unespecified
Podocnemididae	Podocnemis	Podocnemis unifilis	Podocnemis_unifilis_NAT_SA	Native	Biota	Chromista	Miozoa	-	Eucoccidiida	Haemogregarinidae	Haemogregarina	-	Picelli et al.	2015	Brazil	South America	Unespecified	Unespecified	Unespecified	Unespecified
Trionychidae	Lissemys	Lissemys punctata	Lissemys_punctata_NAT_AS	Native	Biota	Chromista	Miozoa	-	Eucoccidiida	Haemogregarinidae	Haemogregarina	-	Picelli et al.	2015	India	Asia	Unespecified	Unespecified	Unespecified	Unespecified
Geoemydidae	Melanochelys	Melanochelys trijuga	Melanochelys_trijuga_UNE_UN	Unespecified	Biota	Chromista	Miozoa	-	Eucoccidiida	Haemogregarinidae	Haemogregarina	-	Al-Quraishy et al.	2021	Unespecified	Unespecified	Unespecified	Unespecified	Unespecified	Unespecified
Chelidae	Myuchelys	Myuchelys georgesi	Myuchelys_georgesi_UNE_UN	Unespecified	Biota	Chromista	Miozoa	-	Eucoccidiida	Plasmodiidae	Haemoproteus	-	Young et al.	2024	Unespecified	Unespecified	Unespecified	Unespecified	Unespecified	Unespecified
Trionychidae	Nilssonia	Nilssonia gangetica	Nilssonia_gangetica_UNE_UN	Unespecified	Biota	Chromista	Miozoa	-	Eucoccidiida	Haemogregarinidae	Haemogregarina	-	Al-Quraishy et al.	2021	Unespecified	Unespecified	Unespecified	Unespecified	Unespecified	Unespecified
Trionychidae	Pelodiscus	Pelodiscus sinensis	Pelodiscus_sinensis_UNE_UN	Unespecified	Biota	Chromista	Miozoa	-	Eucoccidiida	Haemogregarinidae	Haemogregarina	-	Al-Quraishy et al.	2021	Unespecified	Unespecified	Unespecified	Unespecified	Unespecified	Unespecified
Podocnemididae	Podocnemis	Podocnemis expansa	Podocnemis_expansa_NAT_SA	Native	Biota	Chromista	Miozoa	-	Eucoccidiida	Plasmodiidae	Haemoproteus	-	Pineda-Catalan et al.	2013	Peru	South America	Unespecified	Alive	Wild	Unespecified
Podocnemididae	Podocnemis	Podocnemis unifilis	Podocnemis_unifilis_NAT_SA	Native	Biota	Chromista	Miozoa	-	Eucoccidiida	Plasmodiidae	Haemoproteus	-	Pineda-Catalan et al.	2013	Peru	South America	Unespecified	Alive	Wild	Unespecified
Geoemydidae	Mauremys	Mauremys caspica	Mauremys_caspica_NAT_AS	Native	Biota	Chromista	Miozoa	-	Eucoccidiida	Haemogregarinidae	Haemogregarina	-	Rakhshandehroo et al.	2016	Iran	Asia	Unespecified	Alive	Wild	Unespecified
Trionychidae	Pelodiscus	Pelodiscus sinensis	Pelodiscus_sinensis_UNE_UN	Unespecified	Biota	Chromista	Miozoa	-	Eucoccidiida	Haemogregarinidae	Haemogregarina	-	Tao et al.	2024	Unespecified	Unespecified	Unespecified	Unespecified	Unespecified	Unespecified
Trionychidae	Pelodiscus	Pelodiscus sinensis	Pelodiscus_sinensis_UNE_UN	Unespecified	Biota	Protozoa	Euglenozoa	Kinetoplastea	Trypanosomatida	Trypanosomatidae	Trypanosoma	-	Tao et al.	2024	Unespecified	Unespecified	Unespecified	Unespecified	Unespecified	Unespecified
Platysternidae	Platysternon	Platysternon megacephalum	Platysternon_megacephalum_UNE_UN	Unespecified	Biota	Chromista	Miozoa	-	Eucoccidiida	Haemogregarinidae	Haemogregarina	-	Al-Quraishy et al.	2021	Unespecified	Unespecified	Unespecified	Unespecified	Unespecified	Unespecified
Podocnemididae	Podocnemis	Podocnemis expansa	Podocnemis_expansa_UNE_UN	Unespecified	Biota	Chromista	Miozoa	-	Eucoccidiida	Haemogregarinidae	Haemogregarina	-	Al-Quraishy et al.	2021	Unespecified	Unespecified	Unespecified	Unespecified	Unespecified	Unespecified
Kinosternidae	Kinosternon	Kinosternon leucostomum	Kinosternon_leucostomum_NAT_NA	Native	Biota	Chromista	Miozoa	-	Eucoccidiida	Haemogregarinidae	Haemogregarina	-	Rossow et al.	2013	Costa Rica	North America	Unespecified	Alive	Wild	No
Kinosternidae	Kinosternon	Kinosternon scorpioides	Kinosternon_scorpioides_NAT_NA	Native	Biota	Chromista	Miozoa	-	Eucoccidiida	Haemogregarinidae	Haemogregarina	-	Rossow et al.	2013	Costa Rica	North America	Unespecified	Alive	Wild	No
Geoemydidae	Heosemys	Heosemys grandis	Heosemys_grandis_NON_EU	Non-Native	Biota	Chromista	Bigyra	Blastocystea	Blastocystida	Blastocystidae	Blastocystis	-	Rudzinska et al.	2021	Poland	Europe	Unespecified	Alive	Captive	No
Emydidae	Graptemys	Graptemys pseudogeographica	Graptemys_pseudogeographica_NON_EU	Non-Native	Biota	Chromista	Miozoa	-	Eucoccidiida	Cryptosporidiidae	Cryptosporidium	Cryptosporidium parvum	Rzeżutk et al.	2020	Poland	Europe	Unespecified	Alive	Wild	No
Emydidae	Trachemys	Trachemys scripta	Trachemys_scripta_NON_EU	Non-Native	Biota	Chromista	Miozoa	-	Eucoccidiida	Cryptosporidiidae	Cryptosporidium	Cryptosporidium parvum	Rzeżutk et al.	2020	Poland	Europe	Unespecified	Alive	Wild	No
Trionychidae	Lissemys	Lissemys punctata	Lissemys_punctata_NAT_AS	Native	Biota	Protozoa	Euglenozoa	Kinetoplastea	Trypanosomatida	Trypanosomatidae	Trypanosoma	Trypanosoma lissemysi	Saratchandra	1980	India	Asia	Unespecified	Alive	Unespecified	Unespecified
Emydidae	Emys	Emys orbicularis	Emys_orbicularis_NAT_AS	Native	Biota	Chromista	Miozoa	-	Eucoccidiida	Haemogregarinidae	Haemogregarina	Haemogregarina stepanowi	Sazmand et al.	2024	Iran	Asia	Unespecified	Unespecified	Unespecified	Unespecified
Geoemydidae	Mauremys	Mauremys caspica	Mauremys_caspica_NAT_AS	Native	Biota	Chromista	Miozoa	-	Eucoccidiida	Haemogregarinidae	Haemogregarina	Haemogregarina stepanowi	Sazmand et al.	2024	Iran	Asia	Unespecified	Unespecified	Unespecified	Unespecified
Geoemydidae	Mauremys	Mauremys caspica	Mauremys_caspica_NAT_AS	Native	Biota	Chromista	Miozoa	-	Eucoccidiida	Haemogregarinidae	Haemogregarina	-	Sazmand et al.	2024	Iran	Asia	Unespecified	Unespecified	Unespecified	Unespecified
Emydidae	Trachemys	Trachemys scripta	Trachemys_scripta_NON_AS	Non-native	Biota	Chromista	Miozoa	-	Eucoccidiida	Eimeriidae	Isospora	-	Sazmand et al.	2024	Iran	Asia	Unespecified	Unespecified	Unespecified	Unespecified
Emydidae	Emys	Emys trinacris	Emys_trinacris_NAT_EU	Native	Biota	Chromista	Miozoa	-	Eucoccidiida	Haemogregarinidae	Haemogregarina	Haemogregarina stepanowi	Scardino et al.	2022	Italy	Europe	Unespecified	Alive	Wild	Unespecified
Chelidae	Chelodina	Chelodina longicollis	Chelodina_longicollis_NAT_OC	Native	Biota	Chromista	Miozoa	-	Eucoccidiida	Haemogregarinidae	Haemogregarina	Haemogregarina clelandi	Scheelings & Rafferty	2012	Australia	Oceania	Adult	Alive	Wild	No
Emydidae	Emys	Emys orbicularis	Emys_orbicularis_NAT_EU	Native	Biota	Chromista	Miozoa	-	Eucoccidiida	Eimeriidae	Eimeria	Eimeria emydis	Segade et al.	2006	Spain	Europe	Unespecified	Alive	Wild	Unespecified
Emydidae	Emys	Emys orbicularis	Emys_orbicularis_NAT_EU	Native	Biota	Chromista	Miozoa	-	Eucoccidiida	Eimeriidae	Eimeria	Eimeria gallaeciaensis	Segade et al.	2006	Spain	Europe	Unespecified	Alive	Wild	Unespecified
Podocnemididae	Podocnemis	Podocnemis unifilis	Podocnemis_unifilis_UNE_UN	Unespecified	Biota	Chromista	Miozoa	-	Eucoccidiida	Haemogregarinidae	Haemogregarina	-	Al-Quraishy et al.	2021	Unespecified	Unespecified	Unespecified	Unespecified	Unespecified	Unespecified
Emydidae	Emys	Emys orbicularis	Emys_orbicularis_NAT_EU	Native	Biota	Chromista	Miozoa	-	Eucoccidiida	Eimeriidae	Eimeria	Eimeria mitraria	Segade et al.	2006	Spain	Europe	Unespecified	Alive	Wild	Unespecified
Podocnemididae	Podocnemis	Podocnemis vogli	Podocnemis_vogli_UNE_UN	Unespecified	Biota	Chromista	Miozoa	-	Eucoccidiida	Plasmodiidae	Haemoproteus	-	Young et al.	2024	Unespecified	Unespecified	Unespecified	Unespecified	Unespecified	Unespecified
Geoemydidae	Mauremys	Mauremys reevesii	Mauremys_reevesii_NAT_EU	Native	Biota	Chromista	Miozoa	-	Eucoccidiida	Eimeriidae	Eimeria	Eimeria mitraria	Segade et al.	2006	Spain	Europe	Unespecified	Alive	Wild	Unespecified
Chelydridae	Chelydra	Chelydra serpentina	Chelydra_serpentina_NAT_UN	Native	Biota	Chromista	Miozoa	-	Eucoccidiida	Haemogregarinidae	Haemogregarina	Haemogregarina balli	Siddall & Desser	2001	Unespecified	Unespecified	Unespecified	Unespecified	Unespecified	Unespecified
Emydidae	Chrysemys	Chrysemys picta	Chrysemys_picta_NAT_UN	Native	Biota	Chromista	Miozoa	-	Eucoccidiida	Haemogregarinidae	Haemogregarina	Haemogregarina balli	Siddall & Desser	2001	Unespecified	Unespecified	Unespecified	Unespecified	Unespecified	Unespecified
Geoemydidae	Batagur	Batagur baska	Batagur_baska_NAT_AS	Native	Biota	Chromista	Miozoa	-	Eucoccidiida	Eimeridae	Eimeria	-	Široký & Modrý	2010	China	Asia	Unespecified	Unespecified	Unespecified	Unespecified
Geoemydidae	Cuora	Cuora flavomarginata	Cuora_flavomarginata_NAT_AS	Native	Biota	Chromista	Miozoa	-	Eucoccidiida	Eimeridae	Eimeria	-	Široký & Modrý	2010	China	Asia	Unespecified	Unespecified	Unespecified	Unespecified
Pelomedusidae	Pelomedusa	Pelomedusa subrufa	Pelomedusa_subrufa_NAT_SA	Native	Biota	Chromista	Miozoa	-	Eucoccidiida	Eimeridae	Eimeria	-	Široký et al.	2006	Peru	South America	Juvenile	Alive	Wild	Unespecified
Podocnemididae	Podocnemis	Podocnemis unifilis	Podocnemis_unifilis_NAT_SA	Native	Biota	Chromista	Miozoa	-	Eucoccidiida	Haemogregarinidae	Haemogregarina	-	Soares et al.	2014	Brazil	South America	Adult and Juvenile	Alive	Wild	Unespecified
Trionychidae	Pelodiscus	Pelodiscus sinensis	Pelodiscus_sinensis_NAT_AS	Native	Biota	Chromista	Oomycota	Peronosporea	Saprolegniales	Leptolegniaceae	Aphanomyces	Aphanomyces sinensis	Tao et al.	2024	Japan	Asia	Unespecified	Unespecified	Unespecified	Yes
Emydidae	Trachemys	Trachemys scripta	Trachemys_scripta_UNE_UN	Unespecified	Biota	Chromista	Miozoa	-	Eucoccidiida	Haemogregarinidae	Haemogregarina	-	Al-Quraishy et al.	2021	Unespecified	Unespecified	Unespecified	Unespecified	Unespecified	Unespecified
Podocnemididae	Podocnemis	Podocnemis unifilis	Podocnemis_unifilis_NAT_SA	Native	Biota	Chromista	Miozoa	-	Eucoccidiida	Haemogregarinidae	Haemogregarina	Haemogregarina araguaiensis	Úngari et al.	2023	Brazil	South America	Adult and Juvenile	Alive	Wild	Unespecified
Podocnemididae	Podocnemis	Podocnemis unifilis	Podocnemis_unifilis_NAT_SA	Native	Biota	Chromista	Miozoa	-	Eucoccidiida	Haemogregarinidae	Haemogregarina	Haemogregarina brasiliana	Úngari et al.	2023	Brazil	South America	Adult and Juvenile	Alive	Wild	Unespecified
Podocnemididae	Podocnemis	Podocnemis expansa	Podocnemis_expansa_NAT_SA	Native	Biota	Chromista	Miozoa	-	Eucoccidiida	Haemogregarinidae	Haemogregarina	Haemogregarina embaubali	Úngari et al.	2023	Brazil	South America	Adult and Juvenile	Alive	Wild	Unespecified
Podocnemididae	Podocnemis	Podocnemis unifilis	Podocnemis_unifilis_NAT_SA	Native	Biota	Chromista	Miozoa	-	Eucoccidiida	Haemogregarinidae	Haemogregarina	Haemogregarina embaubali	Úngari et al.	2023	Brazil	South America	Adult and Juvenile	Alive	Wild	Unespecified
Podocnemididae	Podocnemis	Podocnemis expansa	Podocnemis_expansa_NAT_SA	Native	Biota	Chromista	Miozoa	-	Eucoccidiida	Haemogregarinidae	Haemogregarina	Haemogregarina goianensis	Úngari et al.	2023	Brazil	South America	Adult and Juvenile	Alive	Wild	Unespecified
Podocnemididae	Podocnemis	Podocnemis unifilis	Podocnemis_unifilis_NAT_SA	Native	Biota	Chromista	Miozoa	-	Eucoccidiida	Haemogregarinidae	Haemogregarina	Haemogregarina goianensis	Úngari et al.	2023	Brazil	South America	Adult and Juvenile	Alive	Wild	Unespecified
Podocnemididae	Podocnemis	Podocnemis unifilis	Podocnemis_unifilis_NAT_SA	Native	Biota	Chromista	Miozoa	-	Eucoccidiida	Haemogregarinidae	Haemogregarina	Haemogregarina podocnemis	Úngari et al.	2018	Brazil	South America	Adult and Juvenile	Alive	Both	No
Podocnemididae	Podocnemis	Podocnemis unifilis	Podocnemis_unifilis_NAT_SA	Native	Biota	Chromista	Miozoa	-	Eucoccidiida	Haemogregarinidae	Haemogregarina	Haemogregarina rubra	Úngari et al.	2023	Brazil	South America	Adult and Juvenile	Alive	Wild	Unespecified
Podocnemididae	Podocnemis	Podocnemis unifilis	Podocnemis_unifilis_NAT_SA	Native	Biota	Chromista	Miozoa	-	Eucoccidiida	Haemogregarinidae	Haemogregarina	Haemogregarina tigrina	Úngari et al.	2023	Brazil	South America	Adult and Juvenile	Alive	Wild	Unespecified
Podocnemididae	Podocnemis	Podocnemis unifilis	Podocnemis_unifilis_NAT_SA	Native	Biota	Chromista	Miozoa	-	Eucoccidiida	Haemogregarinidae	Haemogregarina	Haemogregarina unifila	Úngari et al.	2023	Brazil	South America	Adult and Juvenile	Alive	Wild	Unespecified
Kinosternidae	Sternotherus	Sternotherus odoratus	Sternotherus_odoratus_NAT_NA	Native	Biota	Chromista	Miozoa	-	Piropalsmida	Haemohormidiidae	Sauroplasm	-	Unger et al.	2019	USA	North America	Unespecified	Alive	Wild	No
Emydidae	Emys	Emys orbicularis	Emys_orbicularis_NAT_AF	Native	Biota	Chromista	Miozoa	-	Eucoccidiida	Haemogregarinidae	Haemogregarina	Haemogregarina stepanowi	Verneau et al.	2023a	Morocco	Africa	Unespecified	Alive	Wild	Unespecified
Emydidae	Emys	Emys orbicularis	Emys_orbicularis_NAT_AF	Native	Biota	Chromista	Miozoa	-	Eucoccidiida	Haemogregarinidae	Haemogregarina	Haemogregarina stepanowi	Verneau et al.	2023a	Tunisa	Africa	Unespecified	Alive	Wild	Unespecified
Emydidae	Emys	Emys orbicularis	Emys_orbicularis_NAT_AF	Native	Biota	Chromista	Miozoa	-	Eucoccidiida	Haemogregarinidae	Haemogregarina	Haemogregarina stepanowi	Verneau et al.	2023a	Algeria	Africa	Unespecified	Alive	Wild	Unespecified
Geoemydidae	Mauremys	Mauremys leprosa	Mauremys_leprosa_NAT_AF	Native	Biota	Chromista	Miozoa	-	Eucoccidiida	Haemogregarinidae	Haemogregarina	Haemogregarina stepanowi	Verneau et al.	2023a	Tunisa	Africa	Unespecified	Alive	Wild	Unespecified
Geoemydidae	Mauremys	Mauremys leprosa	Mauremys_leprosa_NAT_AF	Native	Biota	Chromista	Miozoa	-	Eucoccidiida	Haemogregarinidae	Haemogregarina	Haemogregarina stepanowi	Verneau et al.	2023a	Algeria	Africa	Unespecified	Alive	Wild	Unespecified
Geoemydidae	Mauremys	Mauremys leprosa	Mauremys_leprosa_NAT_AF	Native	Biota	Chromista	Miozoa	-	Eucoccidiida	Haemogregarinidae	Haemogregarina	Haemogregarina stepanowi	Verneau et al.	2023a	Morocco	Africa	Unespecified	Alive	Wild	Unespecified
Emydidae	Chrysemys	Chrysemys picta	Chrysemys_picta_NAT_NA	Native	Biota	Chromista	Miozoa	-	Eucoccidiida	Eimeridae	Eimeria	-	Wacha & Christiansen	1976	USA	North America	Unespecified	Alive	Wild	Unespecified
Emydidae	Graptemys	Graptemys geographica	Graptemys_geographica_NAT_NA	Native	Biota	Chromista	Miozoa	-	Eucoccidiida	Eimeridae	Eimeria	-	Wacha & Christiansen	1976	USA	North America	Unespecified	Alive	Wild	Unespecified
Emydidae	Graptemys	Graptemys pseudogeographica	Graptemys_pseudogeographica_NAT_NA	Native	Biota	Chromista	Miozoa	-	Eucoccidiida	Eimeridae	Eimeria	-	Wacha & Christiansen	1976	USA	North America	Unespecified	Alive	Wild	Unespecified
Trionychidae	Apalone	Apalone spinifera	Apalone_spinifera_NAT_NA	Native	Biota	Chromista	Miozoa	-	Eucoccidiida	Eimeridae	Eimeria	-	Wacha & Christiansen	1976	USA	North America	Unespecified	Alive	Wild	Unespecified
Emydidae	Chrysemys	Chrysemys picta	Chrysemys_picta_NAT_NA	Native	Biota	Protozoa	Euglenozoa	Kinetoplastea	Trypanosomatida	Trypanosomatidae	Trypanosoma	-	Woo	1969	Canada	North America	Unespecified	Alive	Wild	Unespecified
Emydidae	Graptemys	Graptemys geographica	Graptemys_geographica_NAT_NA	Native	Biota	Protozoa	Euglenozoa	Kinetoplastea	Trypanosomatida	Trypanosomatidae	Trypanosoma	-	Woo	1969	Canada	North America	Unespecified	Alive	Wild	Unespecified
Emydidae	Trachemys	Trachemys scripta	Trachemys_scripta_NAT_NA	Native	Biota	Chromista	Miozoa	-	Eucoccidiida	Eimeriidae	Eimeria	Eimeria mitraria	Segade et al.	2006	USA	North America	Unespecified	Unespecified	Unespecified	Unespecified
Geoemydidae	Heosemys	Heosemys grandis	Heosemys_grandis_NAT_AS	Native	Biota	Chromista	Miozoa	-	Eucoccidiida	Haemogregarinidae	Haemogregarina	-	Zechmeisterová et al.	2022	Vietnam	Asia	Unespecified	Alive	Wild	Unespecified
Geoemydidae	Cuora	Cuora flavomarginata	Cuora_flavomarginata_NAT_AS	Native	Biota	Chromista	Miozoa	-	Eucoccidiida	Haemogregarinidae	Haemogregarina	Haemogregarina cuorae	Zechmeisterová et al.	2022	Vietnam	Asia	Unespecified	Alive	Wild	Unespecified
Geoemydidae	Mauremys	Mauremys sinensis	Mauremys_sinensis_NAT_AS	Native	Biota	Chromista	Miozoa	-	Eucoccidiida	Haemogregarinidae	Haemogregarina	Haemogregarina sacaliae	Zechmeisterová et al.	2022	Vietnam	Asia	Unespecified	Alive	Wild	Unespecified
Kinosternidae	Kinosternon	Kinosternon scorpioides	Kinosternon_scorpioides_NAT_SA	Native	Biota	Chromista	Miozoa	-	Eucoccidiida	Haemogregarinidae	Hepatozoon	-	Zechmeisterová et al.	2022	Brazil	South America	Unespecified	Unespecified	Unespecified	Unespecified
Kinosternidae	Sternotherus	Sternotherus odoratus	Sternotherus_odoratus_NAT_NA	Native	Biota	Chromista	Miozoa	-	Eucoccidiida	Haemogregarinidae	Hepatozoon	-	Zechmeisterová et al.	2022	USA	North America	Unespecified	Unespecified	Unespecified	Unespecified
Geoemydidae	Rhinoclemmys	Rhinoclemmys pulcherrima	Rhinoclemmys_pulcherrima_NON_EU	Non-native	Biota	Chromista	Miozoa	-	Eucoccidiida	Karyolysidae	Hemolivia	Hemolivia pulcherrima	Živčicová et al.	2024	Czech Republic	Europe	Unespecified	Alive	Captive	Unespecified
Geoemydidae	Rhinoclemmys	Rhinoclemmys pulcherrima	Rhinoclemmys_pulcherrima_NON_EU	Non-native	Biota	Chromista	Miozoa	-	Eucoccidiida	Haemogregarinidae	Hemolivia	-	Živčicová et al.	2024	Czech Republic	Europe	Unespecified	Alive	Captive	Unespecified
